# Supplementary material for: In vitro and in silico prediction of antibacterial interaction between essential oils via graph embedding approach
Source: Sci Rep. 2023 Nov 2;13:18947. doi: 10.1038/s41598-023-46377-5 (PMC10622510; doi:10.1038/s41598-023-46377-5)
Supplement: Supplementary file 1 — Supplementary Table S1. [file 41598_2023_46377_MOESM1_ESM.xlsx]

## Sheet: Sa_interaction_data
Table S1. Antibacetrial interaction reported on Staphylococcus aureus.
ID1	ID2	interaction type (1:synergistic, 2:antagonistic, 3:no interaction)	Name1	Name2	PubMed ID or DOI
13314	20364	2	Eugenol	Carvacrol	10.1002/ffj .1948
585	898	3	Ocimum sanctum	Boswellia sacra	30362637
11254	647566	1	Menthol	Geraniol	10.1002/ffj .1948
455639	5290450	1	Oleic acid	Linoleic acid	10925024
518	568	3	Salvia sclarea	Lavandula angustifolia	23737850, 30362637
832	1525	2	Cistus ladanifer	Santalum austrocaledonicum	30362637
1181	2332	2	Syzygium aromaticum	Cinnamomum zeylanicum	30362637
47	505	3	Abies balsamea	Pogostemon cablin	30362637
578	898	1	Ocimum basilicum	Boswellia sacra	30362637
338	587	1	Allium sativum	Origanum majorana	30362637
17461	17463	3	gamma-Terpinene	p-Cymene	24662066
14	658	2	Citrus bergamia	Commiphora myrrha	30362637
47	412	3	Abies balsamea	Cananga odorata	30362637
47	1525	3	Abies balsamea	Santalum austrocaledonicum	30362637
17463	20364	3	p-Cymene	Carvacrol	24662066
591	1123	3	Rosmarinus officinalis	Melaleuca alternifolia	30362637
237	658	1	Pelargonium graveolens	Commiphora myrrha	30362637
505	1525	1	Pogostemon cablin	Santalum austrocaledonicum	30362637
1811	2196	2	Commiphora guidottii	Boswellia neglecta	22288378
386	555	3	Piper nigrum	Santalum album	30362637
658	1863	3	Commiphora myrrha	Canarium luzonicum	30362637
568	898	3	Lavandula angustifolia	Boswellia sacra	30362637
11254	13314	2	Menthol	Eugenol	10.1002/ffj .1948
590	658	3	Origanum vulgare	Commiphora myrrha	30362637
898	2109	3	Boswellia sacra	Cedrus atlantica	30362637
568	578	3	Lavandula angustifolia	Ocimum basilicum	23737850
13314	16989	2	Eugenol	Thymol	10.1002/ffj .1948
555	898	3	Santalum album	Boswellia sacra	30362637
658	948	2	Commiphora myrrha	Anthemis nobilis	30362637
587	2592	3	Origanum majorana	Lavandula dentata	10.1080/10942912.2017.1280504
898	2332	2	Boswellia sacra	Cinnamomum zeylanicum	30362637
442	518	3	Cupressus sempervirens	Salvia sclarea	30362637
21	180	3	Citrus limon	Eucalyptus globulus	30362637
578	1740	2	Ocimum basilicum	Lippia multiflora	21060291
555	832	3	Santalum album	Cistus ladanifer	30362637
47	568	2	Abies balsamea	Lavandula angustifolia	23737850
17462	17463	2	alpha-Terpinene	p-Cymene	24662066
464	568	3	Tagetes patula	Lavandula angustifolia	23737850
591	2413	3	Rosmarinus officinalis	Pelargonium odoratissimum	30362637
21	2412	2	Citrus limon	Styrax benzoin	30362637
502	591	3	Mentha spicata	Rosmarinus officinalis	30362637
23	568	3	Citrus grandis	Lavandula angustifolia	23737850
568	2329	3	Lavandula angustifolia	Matricaria chamomilla	23737850
948	2412	3	Anthemis nobilis	Styrax benzoin	30362637
13	568	3	Citrus aurantium	Lavandula angustifolia	23737850
555	568	3	Santalum album	Lavandula angustifolia	30362637
386	1525	3	Piper nigrum	Santalum austrocaledonicum	30362637
2260	2412	2	Matricaria recutita	Styrax benzoin	30362637
568	1007	3	Lavandula angustifolia	Leptospermum scoparium	30362637
2260	2414	2	Matricaria recutita	Citrus aurantium var. amara	30362637
128	948	3	Rosa damascena	Anthemis nobilis	30362637
505	555	2	Pogostemon cablin	Santalum album	30362637
237	2260	3	Pelargonium graveolens	Matricaria recutita	30362637
591	702	3	Rosmarinus officinalis	Thymus vulgaris	30362637
398	658	2	Achillea millefolium	Commiphora myrrha	30362637
505	2413	2	Pogostemon cablin	Pelargonium odoratissimum	30362637
16549	17461	3	Linalool	gamma-Terpinene	24662066
16989	647511	3	Thymol	Cinnamaldehyde	29890713
338	2414	3	Allium sativum	Citrus aurantium var. amara	30362637
774	948	3	Helichrysum italicum	Anthemis nobilis	30362637
21	2260	3	Citrus limon	Matricaria recutita	30362637
702	1123	3	Thymus vulgaris	Melaleuca alternifolia	30362637
16989	17463	1	Thymol	p-Cymene	24662066
17461	1559026	1	gamma-Terpinene	Geranyl acetate	20922995
1123	1153	3	Melaleuca alternifolia	Melaleuca viridiflora	30362637
412	948	3	Cananga odorata	Anthemis nobilis	30362637
21	555	3	Citrus limon	Santalum album	30362637
237	1007	3	Pelargonium graveolens	Leptospermum scoparium	30362637
1007	2412	1	Leptospermum scoparium	Styrax benzoin	30362637
555	2412	3	Santalum album	Styrax benzoin	30362637
128	237	2	Rosa damascena	Pelargonium graveolens	30362637
1525	2413	2	Santalum austrocaledonicum	Pelargonium odoratissimum	30362637
426	13314	2	Cinnamomum cassia	Eugenol	10.4103/jrptps.JRPTPS_25_19
17461	20364	2	gamma-Terpinene	Carvacrol	24662066
237	568	2	Pelargonium graveolens	Lavandula angustifolia	30362637
16549	27100	3	Linalool	Terpineol	25372394
568	2412	3	Lavandula angustifolia	Styrax benzoin	23737850
1806	2022	3	Brassica nigra	Lippia berlandieri	26818994
587	948	2	Origanum majorana	Anthemis nobilis	30362637
237	412	3	Pelargonium graveolens	Cananga odorata	30362637
47	2414	2	Abies balsamea	Citrus aurantium var. amara	30362637
14	180	1	Citrus bergamia	Eucalyptus globulus	30362637
898	1007	3	Boswellia sacra	Leptospermum scoparium	30362637
1123	1525	3	Melaleuca alternifolia	Santalum austrocaledonicum	30362637
702	2022	3	Thymus vulgaris	Lippia berlandieri	26818994
180	568	3	Eucalyptus globulus	Lavandula angustifolia	23737850, 30362637
568	679	3	Lavandula angustifolia	Carum carvi	23737850
412	1525	2	Cananga odorata	Santalum austrocaledonicum	30362637
12758	20364	1	1,8-Cineole	Carvacrol	26579115
412	795	3	Cananga odorata	Cymbopogon martinii	30362637
658	2413	3	Commiphora myrrha	Pelargonium odoratissimum	30362637
568	2260	2	Lavandula angustifolia	Matricaria recutita	30362637
16549	74685	1	Linalool	Borneol	24662066
523	568	3	Litsea cubeba	Lavandula angustifolia	23737850
832	948	2	Cistus ladanifer	Anthemis nobilis	30362637
568	2332	1	Lavandula angustifolia	Cinnamomum zeylanicum	23737850
64	568	3	Pinus sylvestris	Lavandula angustifolia	23737850
1979	2007	1	Thymus broussonetii	Thymus maroccanus	22257599
412	555	3	Cananga odorata	Santalum album	30362637
12758	16549	3	1,8-Cineole	Linalool	25372394
17461	450967	1	gamma-Terpinene	beta-Pinene	20922995
426	20364	3	Cinnamomum cassia	Carvacrol	10.4103/jrptps.JRPTPS_25_19
128	2414	1	Rosa damascena	Citrus aurantium var. amara	30362637
237	505	3	Pelargonium graveolens	Pogostemon cablin	30362637
1811	2197	2	Commiphora guidottii	Boswellia rivae	22288378
128	2413	1	Rosa damascena	Pelargonium odoratissimum	30362637
398	1638	3	Achillea millefolium	Ferula galbaniflua	30362637
17462	20364	1	alpha-Terpinene	Carvacrol	24662066
658	1123	3	Commiphora myrrha	Melaleuca alternifolia	30362637
1181	647511	1	Syzygium aromaticum	Cinnamaldehyde	26344998
14	555	3	Citrus bergamia	Santalum album	30362637
555	658	3	Santalum album	Commiphora myrrha	30362637
14	2260	2	Citrus bergamia	Matricaria recutita	30362637
2413	2414	2	Pelargonium odoratissimum	Citrus aurantium var. amara	30362637
14	2109	3	Citrus bergamia	Cedrus atlantica	30362637
16989	20364	2	Thymol	Carvacrol	10.1002/ffj .1948, 24662066, 31009261
658	2197	3	Commiphora myrrha	Boswellia rivae	22288378
500	591	1	Mentha piperita	Rosmarinus officinalis	30362637
568	658	3	Lavandula angustifolia	Commiphora myrrha	23737850, 30362637
658	1525	1	Commiphora myrrha	Santalum austrocaledonicum	30362637
518	2260	3	Salvia sclarea	Matricaria recutita	30362637
795	2109	3	Cymbopogon martinii	Cedrus atlantica	30362637
412	2413	3	Cananga odorata	Pelargonium odoratissimum	30362637
16549	17462	3	Linalool	alpha-Terpinene	24662066
658	795	3	Commiphora myrrha	Cymbopogon martinii	30362637
20364	74685	1	Carvacrol	Borneol	24662066
505	2109	3	Pogostemon cablin	Cedrus atlantica	30362637
21	702	3	Citrus limon	Thymus vulgaris	30362637
16549	20364	3	Linalool	Carvacrol	24662066
412	568	3	Cananga odorata	Lavandula angustifolia	23737850
20364	450967	1	Carvacrol	beta-Pinene	20922995
180	1123	3	Eucalyptus globulus	Melaleuca alternifolia	30362637
500	1740	3	Mentha piperita	Lippia multiflora	21060291
1760	1761	1	Pelargonium asperum	Ormenis mixta	28735475
237	1818	2	Pelargonium graveolens	Foeniculum dulce	30362637
898	1525	2	Boswellia sacra	Santalum austrocaledonicum	30362637
14	1818	3	Citrus bergamia	Foeniculum dulce	30362637
1123	2260	3	Melaleuca alternifolia	Matricaria recutita	30362637
180	1181	3	Eucalyptus globulus	Syzygium aromaticum	30362637
568	908	3	Lavandula angustifolia	Laurus nobilis	23737850
29	568	1	Citrus sinensis	Lavandula angustifolia	23737850
14	442	3	Citrus bergamia	Cupressus sempervirens	30362637
64	590	3	Pinus sylvestris	Origanum vulgare	30362637
14	1007	3	Citrus bergamia	Leptospermum scoparium	30362637
14	2414	3	Citrus bergamia	Citrus aurantium var. amara	30362637
898	1123	3	Boswellia sacra	Melaleuca alternifolia	30362637
16989	17462	3	Thymol	alpha-Terpinene	24662066
587	2260	2	Origanum majorana	Matricaria recutita	30362637
571	12537	1	Lavandula latifolia	Camphor	33128531
2260	2413	3	Matricaria recutita	Pelargonium odoratissimum	30362637
25	568	3	Citrus x paradisi	Lavandula angustifolia	30362637
791	794	1	Cymbopogon citratus	Cymbopogon giganteus	21665450
591	2109	3	Rosmarinus officinalis	Cedrus atlantica	30362637
128	412	3	Rosa damascena	Cananga odorata	30362637
505	658	3	Pogostemon cablin	Commiphora myrrha	30362637
237	1525	3	Pelargonium graveolens	Santalum austrocaledonicum	30362637
12758	27100	3	1,8-Cineole	Terpineol	25372394
948	1123	3	Anthemis nobilis	Melaleuca alternifolia	30362637
237	795	2	Pelargonium graveolens	Cymbopogon martinii	30362637
568	1863	2	Lavandula angustifolia	Canarium luzonicum	23737850
1805	1811	1	Boswellia papyrifera	Commiphora guidottii	22288378
658	898	1	Commiphora myrrha	Boswellia sacra	30362637
398	2414	3	Achillea millefolium	Citrus aurantium var. amara	30362637
500	578	1	Mentha piperita	Ocimum basilicum	21060291
21	1525	3	Citrus limon	Santalum austrocaledonicum	30362637
590	591	1	Origanum vulgare	Rosmarinus officinalis	26579115
21	948	3	Citrus limon	Anthemis nobilis	30362637
21	412	3	Citrus limon	Cananga odorata	30362637
17461	74685	3	gamma-Terpinene	Borneol	24662066
16549	16989	3	Linalool	Thymol	24662066
568	948	3	Lavandula angustifolia	Anthemis nobilis	23737850, 30362637
237	591	3	Pelargonium graveolens	Rosmarinus officinalis	30362637
568	1153	2	Lavandula angustifolia	Melaleuca viridiflora	23737850
21	237	3	Citrus limon	Pelargonium graveolens	30362637
29	237	3	Citrus sinensis	Pelargonium graveolens	30362637
832	2260	3	Cistus ladanifer	Matricaria recutita	30362637
658	2196	2	Commiphora myrrha	Boswellia neglecta	22288378
128	898	1	Rosa damascena	Boswellia sacra	30362637
566	568	3	Hyssopus officinalis	Lavandula angustifolia	23737850
14	1123	3	Citrus bergamia	Melaleuca alternifolia	30362637
412	505	3	Cananga odorata	Pogostemon cablin	30362637
367	568	1	Juniperus virginiana	Lavandula angustifolia	23737850
25	237	3	Citrus x paradisi	Pelargonium graveolens	30362637
47	555	3	Abies balsamea	Santalum album	30362637
2109	2412	3	Cedrus atlantica	Styrax benzoin	30362637
241	568	1	Daucus carota	Lavandula angustifolia	23737850
14	1181	3	Citrus bergamia	Syzygium aromaticum	30362637
658	1007	1	Commiphora myrrha	Leptospermum scoparium	30362637
500	568	3	Mentha piperita	Lavandula angustifolia	23737850
237	555	3	Pelargonium graveolens	Santalum album	30362637
338	2412	1	Allium sativum	Styrax benzoin	30362637
16989	74685	3	Thymol	Borneol	24662066
426	647566	2	Cinnamomum cassia	Geraniol	10.4103/jrptps.JRPTPS_25_19
12758	101354	1	1,8-Cineole	Aromadendrene	20727725
17462	74685	3	alpha-Terpinene	Borneol	24662066
774	898	3	Helichrysum italicum	Boswellia sacra	30362637
237	2414	3	Pelargonium graveolens	Citrus aurantium var. amara	30362637
791	927	3	Cymbopogon citratus	Alpinia galanga	24689310
14	2413	3	Citrus bergamia	Pelargonium odoratissimum	30362637
590	2413	3	Origanum vulgare	Pelargonium odoratissimum	30362637
21	568	3	Citrus limon	Lavandula angustifolia	30362637
948	2414	3	Anthemis nobilis	Citrus aurantium var. amara	30362637
16989	647566	2	Thymol	Geraniol	10.1002/ffj .1948
398	1123	3	Achillea millefolium	Melaleuca alternifolia	30362637
25	795	2	Citrus x paradisi	Cymbopogon martinii	30362637
17461	17462	3	gamma-Terpinene	alpha-Terpinene	24662066
518	948	3	Salvia sclarea	Anthemis nobilis	30362637
948	2413	3	Anthemis nobilis	Pelargonium odoratissimum	30362637
442	568	3	Cupressus sempervirens	Lavandula angustifolia	23737850, 30362637
25	2413	3	Citrus x paradisi	Pelargonium odoratissimum	30362637
29	2413	3	Citrus sinensis	Pelargonium odoratissimum	30362637
16989	17461	3	Thymol	gamma-Terpinene	24662066
25	1429	3	Citrus x paradisi	Melissa officinalis	30362637
795	2413	3	Cymbopogon martinii	Pelargonium odoratissimum	30362637
568	702	1	Lavandula angustifolia	Thymus vulgaris	23737850
1123	1863	3	Melaleuca alternifolia	Canarium luzonicum	30362637
16549	17463	3	Linalool	p-Cymene	24662066
505	568	3	Pogostemon cablin	Lavandula angustifolia	23737850
273	568	3	Artemisia dracunculus	Lavandula angustifolia	23737850
13314	647566	3	Eugenol	Geraniol	10.1002/ffj .1948
555	2414	3	Santalum album	Citrus aurantium var. amara	30362637
14	237	3	Citrus bergamia	Pelargonium graveolens	30362637
17463	74685	1	p-Cymene	Borneol	24662066
14	1525	2	Citrus bergamia	Santalum austrocaledonicum	30362637
658	1805	3	Commiphora myrrha	Boswellia papyrifera	22288378
555	2413	3	Santalum album	Pelargonium odoratissimum	30362637
14	948	3	Citrus bergamia	Anthemis nobilis	30362637
568	1020	2	Lavandula angustifolia	Myrtus communis	23737850
658	2260	2	Commiphora myrrha	Matricaria recutita	30362637
518	1181	3	Salvia sclarea	Syzygium aromaticum	30362637
568	2414	1	Lavandula angustifolia	Citrus aurantium var. amara	30362637
29	1181	1	Citrus sinensis	Syzygium aromaticum	30362637
47	128	3	Abies balsamea	Rosa damascena	30362637
412	658	3	Cananga odorata	Commiphora myrrha	30362637
568	2413	3	Lavandula angustifolia	Pelargonium odoratissimum	30362637
587	699	3	Origanum majorana	Thymus serpyllum	10.1080/10942912.2017.1280504
587	1429	3	Origanum majorana	Melissa officinalis	30362637
14	398	2	Citrus bergamia	Achillea millefolium	30362637
1007	2413	3	Leptospermum scoparium	Pelargonium odoratissimum	30362637
1818	2413	2	Foeniculum dulce	Pelargonium odoratissimum	30362637
20364	647511	1	Carvacrol	Cinnamaldehyde	10.1016/j.foodcont.2013.05.032
1525	2412	1	Santalum austrocaledonicum	Styrax benzoin	30362637
568	587	2	Lavandula angustifolia	Origanum majorana	23737850
26	2332	2	Citrus reticulate	Cinnamomum zeylanicum	30362637
1525	2414	2	Santalum austrocaledonicum	Citrus aurantium var. amara	30362637
702	1806	3	Thymus vulgaris	Brassica nigra	26818994
568	1818	2	Lavandula angustifolia	Foeniculum dulce	23737850
237	590	3	Pelargonium graveolens	Origanum vulgare	30362637
568	611	2	Lavandula angustifolia	Angelica archangelica	23737850
128	2260	3	Rosa damascena	Matricaria recutita	30362637
21	1123	3	Citrus limon	Melaleuca alternifolia	30362637
795	1525	3	Cymbopogon martinii	Santalum austrocaledonicum	30362637
386	568	3	Piper nigrum	Lavandula angustifolia	23737850
237	948	3	Pelargonium graveolens	Anthemis nobilis	30362637
555	795	1	Santalum album	Cymbopogon martinii	30362637
21	898	3	Citrus limon	Boswellia sacra	30362637
568	1123	3	Lavandula angustifolia	Melaleuca alternifolia	23737850, 30362637
426	16989	1	Cinnamomum cassia	Thymol	10.4103/jrptps.JRPTPS_25_19
568	1181	3	Lavandula angustifolia	Syzygium aromaticum	23737850, 30362637
568	1525	3	Lavandula angustifolia	Santalum austrocaledonicum	30362637
29	2332	2	Citrus sinensis	Cinnamomum zeylanicum	30362637
29	2414	1	Citrus sinensis	Citrus aurantium var. amara	30362637
29	442	3	Citrus sinensis	Cupressus sempervirens	30362637
14	568	3	Citrus bergamia	Lavandula angustifolia	30362637
774	2260	3	Helichrysum italicum	Matricaria recutita	30362637
21	2413	3	Citrus limon	Pelargonium odoratissimum	30362637
412	2260	3	Cananga odorata	Matricaria recutita	30362637
555	1123	3	Santalum album	Melaleuca alternifolia	30362637
25	442	3	Citrus x paradisi	Cupressus sempervirens	30362637
25	2414	3	Citrus x paradisi	Citrus aurantium var. amara	30362637
568	796	3	Lavandula angustifolia	Cymbopogon nardus	23737850
