# Supplementary material for: In vitro and in silico prediction of antibacterial interaction between essential oils via graph embedding approach
Source: Sci Rep. 2023 Nov 2;13:18947. doi: 10.1038/s41598-023-46377-5 (PMC10622510; doi:10.1038/s41598-023-46377-5)
Supplement: Supplementary file 2 — Supplementary Table S2. [file 41598_2023_46377_MOESM2_ESM.xlsx]

## Sheet: eorel
Table S2. Chemical composition of EOs in literature.
No	Plant species	Compound	Composition (%)	PubMed ID or DOI	Chemical category
1	Lippia multiflora	alpha-Thujene	2.3	21060291	Monoterpene hydrocarbons
2		alpha-Pinene	0.7		Monoterpene hydrocarbons
3		Camphene	0.2		Monoterpene hydrocarbons
4		beta-Pinene	0.7		Monoterpene hydrocarbons
5		beta-Myrcene	2.4		Monoterpene hydrocarbons
6		alpha-Phellandrene	3.1		Monoterpene hydrocarbons
7		alpha-Terpinene	1.9		Monoterpene hydrocarbons
8		p-Cymene	21.3		Monoterpene hydrocarbons
9		1,8-Cineole	5		Oxygenated monoterpenes
10		beta-Ocimene	0.9		Monoterpene hydrocarbons
11		Carvone	8.6		Oxygenated monoterpenes
12		Terpinolene	0.4		Monoterpene hydrocarbons
13		Terpinen-4-ol	0.3		Oxygenated monoterpenes
14		Thymol	14		Oxygenated monoterpenes
15		Thymol acetate	1.6		Oxygenated monoterpenes
16		Carvacrol	9.3		Oxygenated monoterpenes
17		Carvacrol acetate	0.4		Oxygenated monoterpenes
18		alpha-Copaene	0.5		Sesquiterpene hydrocarbons
19		beta-Caryophyllene	12.9		Sesquiterpene hydrocarbons
20		alpha-Humulene	3.5		Sesquiterpene hydrocarbons
21		allo-Aromadendrene	0.3		Sesquiterpene hydrocarbons
22		alpha-Amorphene	3.3		Sesquiterpene hydrocarbons
23		Germacrene D	0.1		Sesquiterpene hydrocarbons
24		beta-Selinene	0.3		Sesquiterpene hydrocarbons
25		Bicyclogermacrene	1.3		Sesquiterpene hydrocarbons
26		delta-Cadinene	1.2		Sesquiterpene hydrocarbons
27		Elemol	0.2		Oxygenated sesquiterpenes
28		Caryophyllene oxide	0.2		Oxygenated sesquiterpenes
29		beta-Eudesmol	0.3		Oxygenated sesquiterpenes
30	Ormenis mixta	Germacrene D	11.5	28735475	Sesquiterpene hydrocarbons
31		1,8-Cineole	10.3		Oxygenated monoterpenes
32		(Z)-Methyl isoeugenol	9		Phenylpropanpoids
33		Butyric acid	8.5		Others
34		delta-Elemene	5.5		Sesquiterpene hydrocarbons
35		(Z)-Cadina-1(6),4-diene	3.2		Sesquiterpene hydrocarbons
36		Limonene	2.7		Monoterpene hydrocarbons
37		Myrcene	2.6		Monoterpene hydrocarbons
38		Germacrene B	2.3		Sesquiterpene hydrocarbons
39		gamma-Patchoulene	2.2		Sesquiterpene hydrocarbons
40		Sesquithuriferol	2.1		Oxygenated sesquiterpenes
41		Terpinen-4-ol	2.1		Oxygenated monoterpenes
42		Sabinene	2		Monoterpene hydrocarbons
43		10-epi-gamma-Eudesmol	1.9		Oxygenated sesquiterpenes
44		4,8alpha-epoxyCaryophyllene	1.8		Oxygenated sesquiterpenes
45		gamma-Terpinene	1.8		Monoterpene hydrocarbons
46		Maltyl isobutyrate	1.6		Others
47		Isobornyl n-butanoate	1.4		Others
48		(Z)-Dihydromayurone	1.3		Others
49		gamma-Eudesmol	1.3		Oxygenated sesquiterpenes
50		beta-Sabinene	1.2		Monoterpene hydrocarbons
51		Dihydro-citronellol	1.1		Oxygenated monoterpenes
52		(Z)-beta-damascone	1		Others
53	Angelica archangelica	beta-Phellandrene	59.2	23737850	Monoterpene hydrocarbons
54	Cananga odorata	Benzyl acetate	31.9	23737850	Others
55		Linalool	27		Oxygenated monoterpenes
56		Methyl benzoate	10.4		Others
57	Citrus sinensis	Limonene	93.2	23737850	Monoterpene hydrocarbons
58	Cymbopogon giganteus	Limonene	42	21665450	Monoterpene hydrocarbons
59		(E)-p-Mentha-1(7),8-dien-2-ol	14.2		Oxygenated monoterpenes
60		(Z)-p-Mentha-1(7),8-dien-2-ol	12		Oxygenated monoterpenes
61	Daucus carota	beta-Bisabolene	5.3	23737850	Sesquiterpene hydrocarbons
62		beta-Caryophyllene	5.7		Sesquiterpene hydrocarbons
63		Carotol	44.4		Oxygenated sesquiterpenes
64	Foeniculum dulce	(E)-Anethole	79.1	23737850	Phenylpropanpoids
65	Juniperus virginiana	Thujopsene	29.8	23737850	Sesquiterpene hydrocarbons
66		Cedrol	14.9		Oxygenated sesquiterpenes
67		alpha-Cedrene	12.4		Sesquiterpene hydrocarbons
68	Mentha piperita	alpha-Pinene	0.7	21060291	Monoterpene hydrocarbons
69		beta-Pinene	0.9		Monoterpene hydrocarbons
70		Limonene	0.2		Monoterpene hydrocarbons
71		1,8-Cineole	4.1		Oxygenated monoterpenes
72		gamma-Terpinene	0.1		Monoterpene hydrocarbons
73		Menthone	25.2		Oxygenated monoterpenes
74		Menthofuran	6.8		Oxygenated monoterpenes
75		Isomenthone	5.3		Oxygenated monoterpenes
76		Menthol	39.3		Oxygenated monoterpenes
77		Isomenthol	0.9		Oxygenated monoterpenes
78		neo-Menthol	0.2		Oxygenated monoterpenes
79		Pulegone	1.4		Oxygenated monoterpenes
80		Piperitone	0.1		Oxygenated monoterpenes
81		neo,iso-Menthyl acetate	0.4		Oxygenated monoterpenes
82		Menthyl acetate	6.7		Oxygenated monoterpenes
83		Isomenthyl acetate	0.3		Others
84		Caryophyllene	0.8		Sesquiterpene hydrocarbons
85	Myrtus communis	Myrtenyl acetate	28.2	23737850	Oxygenated monoterpenes
86		1,8-Cineole	25.6		Oxygenated monoterpenes
87		alpha-Pinene	12.5		Monoterpene hydrocarbons
88	Canarium luzonicum	Limonene	41.9	23737850	Monoterpene hydrocarbons
89		Elemol	21.6		Oxygenated sesquiterpenes
90		alpha-Phellandrene	11.4		Monoterpene hydrocarbons
91	Commiphora guidottii	(E)-beta-Ocimene	52.6	22288378	Monoterpene hydrocarbons
92		alpha-Santalene	11.1		Sesquiterpene hydrocarbons
93		(E)-Bisabolene	16		Sesquiterpene hydrocarbons
94	Melaleuca viridiflora	1,8-Cineole	45.9	23737850	Oxygenated monoterpenes
95		alpha-Terpinene	21		Monoterpene hydrocarbons
96	Thymus broussonetii	alpha-Thujene	0.6	22257599	Monoterpene hydrocarbons
97		alpha-Pinene	1.7		Monoterpene hydrocarbons
98		Camphene	1.6		Monoterpene hydrocarbons
99		beta-Pinene	0.6		Monoterpene hydrocarbons
100		Myrcene	1.9		Monoterpene hydrocarbons
101		1-Phellandrene	0.2		Monoterpene hydrocarbons
102		gamma-Terpinene	4.1		Monoterpene hydrocarbons
103		(E)-Sabinene hydrate	0.3		Oxygenated monoterpenes
104		alpha-Terpinolene	0.2		Monoterpene hydrocarbons
105		Linalool	0.7		Oxygenated monoterpenes
106		Borneol	12		Oxygenated monoterpenes
107		Terpinen-4-ol	1.1		Oxygenated monoterpenes
108		(Z)-Dihydrocarvone	1		Oxygenated monoterpenes
109		Carvacrol methyl ether	0.1		Oxygenated monoterpenes
110		Linalyl acetate	0.9		Oxygenated monoterpenes
111		Thymol	5		Oxygenated monoterpenes
112		Carvacrol	39.8		Oxygenated monoterpenes
113		Isoledene	0.1		Sesquiterpene hydrocarbons
114		alpha-Copaene	0.2		Sesquiterpene hydrocarbons
115		beta-Bourbonene	0.2		Sesquiterpene hydrocarbons
116		(E)-Caryophyllene	0.6		Sesquiterpene hydrocarbons
117		beta-Gurjunene	0.3		Others
118		Aromadendrene	2.1		Sesquiterpene hydrocarbons
119		alpha-Gurjunene	0.5		Others
120		Neoalloocimene	0.8		Monoterpene hydrocarbons
121		alpha-Amorphene	0.3		Sesquiterpene hydrocarbons
122		beta-Cubebene	2.2		Sesquiterpene hydrocarbons
123		Bicyclogermacrene	8		Sesquiterpene hydrocarbons
124		delta-Cadinene	0.6		Sesquiterpene hydrocarbons
125		Spathulenol	1.8		Oxygenated sesquiterpenes
126	Thymus maroccanus	alpha-Pinene	0.2	22257599	Monoterpene hydrocarbons
127		o-Cymene	2.4		Monoterpene hydrocarbons
128		Linalool	1.9		Oxygenated monoterpenes
129		Borneol	0.3		Oxygenated monoterpenes
130		Carvacrol	76.4		Oxygenated monoterpenes
131		(E)-Caryophyllene	2.5		Sesquiterpene hydrocarbons
132		Aromadendrene	0.8		Sesquiterpene hydrocarbons
133		beta-Cubebene	1.3		Sesquiterpene hydrocarbons
134		Bicyclogermacrene	3.6		Sesquiterpene hydrocarbons
135		Linoleic acid	1.4		Others
136	Achillea millefolium	beta-Pinene	11.7	27546349	Monoterpene hydrocarbons
137		Sabinene	16.7		Monoterpene hydrocarbons
138		beta-Caryophyllene	17		Sesquiterpene hydrocarbons
139		delta-Cadinene	16.3		Sesquiterpene hydrocarbons
140	Allium sativum	Diallyl sulfide	57.1	27546349	Others
141		Diallyl trisulfide	19.5		Others
142	Anthemis nobilis	2-butenoic acid, 3-methyl-, 2-methylpropyl ester	34.8	27546349	Others
143		Isobutyl isobutyrate	10		Others
144		Pentyl-3-methyl butenoate	17.5		Others
145	Boswellia carteri	alpha-Pinene	47.9	27546349	Monoterpene hydrocarbons
146		Limonene	12.8		Monoterpene hydrocarbons
147	Citrus aurantium var. amara	beta-Pinene	10.1	27546349	Monoterpene hydrocarbons
148		Limonene	15.3		Monoterpene hydrocarbons
149		Linalyl acetate	41.8		Oxygenated monoterpenes
150	Citrus bergamia	Limonene	39.1	27546349	Monoterpene hydrocarbons
151		Linalyl acetate	9.3		Oxygenated monoterpenes
152		Linalyl formate	33		Oxygenated monoterpenes
153	Citrus limon	beta-Pinene	7.2	27546349	Monoterpene hydrocarbons
154		Limonene	74.9		Monoterpene hydrocarbons
155	Citrus x paradisi	Limonene	95.1	27546349	Monoterpene hydrocarbons
156	Citrus reticulata	Limonene	93.8	27546349	Monoterpene hydrocarbons
157	Commiphora myrrha	Furanoeudesma-1,3-diene	52.9	27546349	Oxygenated sesquiterpenes
158		Lindestrene	15.8		Oxygenated sesquiterpenes
159	Cymbopogon martinii	Geraniol	80.7	27546349	Oxygenated monoterpenes
160	Eucalyptus globulus	1,8-Cineole	63.6	27546349	Oxygenated monoterpenes
161		alpha-Terpineol	10.5		Oxygenated monoterpenes
162	Lavandula angustifolia	Linalyl acetate	35.6	27546349	Oxygenated monoterpenes
163		Linalool	32.8		Oxygenated monoterpenes
164		beta-Caryophyllene	10.2		Sesquiterpene hydrocarbons
165	Leptospermum scoparium	Neral	23	27546349	Oxygenated monoterpenes
166		Geranial	35		Oxygenated monoterpenes
167		Citronellol	15.4		Oxygenated monoterpenes
168	Ocimum basilicum	Linalool	55.2	27546349	Oxygenated monoterpenes
169		Eugenol	10.4		Phenylpropanpoids
170	Pelargonium odoratissimum	Citronellol	33	27546349	Oxygenated monoterpenes
171		Geraniol	15.4		Oxygenated monoterpenes
172		Citronellyl formate	6.8		Oxygenated monoterpenes
173	Rosmarinus officinalis	alpha-Pinene	14.7	27546349	Monoterpene hydrocarbons
174		Camphene	5		Monoterpene hydrocarbons
175		1,8-Cineole	6.9		Oxygenated monoterpenes
176		Camphor	19.1		Oxygenated monoterpenes
177		Bornyl acetate	12.2		Oxygenated monoterpenes
178		Verbenone	12.3		Oxygenated monoterpenes
179	Santalum album	alpha-Santalol	32.1	27546349	Oxygenated sesquiterpenes
180		(Z)-alpha-Santalol	11.3		Oxygenated sesquiterpenes
181		4,5,9,10-Dehydro-isolongifolene	12.3		Others
182	Styrax benzoin	Benzyl acetate	7.2	27546349	Others
183		Ethyl cinnamate	5.7		Phenylpropanpoids
184		Dimethyl phthalate	72.2		Others
185	Syzygium aromaticum	Eugenol	81.9	27546349	Phenylpropanpoids
186		Isoeugenol	13.1		Phenylpropanpoids
187	Thymus vulgaris	Thymol	18.9	27546349	Oxygenated monoterpenes
188		gamma-Terpinene	7.2		Monoterpene hydrocarbons
189		p-Cymene	41		Monoterpene hydrocarbons
190	Pogostemon cablin	delta-Elemene	0.3	10.1016/j.lwt.2010.10.005	Sesquiterpene hydrocarbons
191		beta-Patchoulene	7.5		Sesquiterpene hydrocarbons
192		beta-Elemene	1.9		Sesquiterpene hydrocarbons
193		beta-Caryophyllene	3.6		Sesquiterpene hydrocarbons
194		alpha-Guaiene	13.8		Sesquiterpene hydrocarbons
195		gamma-Patchoulene	9.5		Sesquiterpene hydrocarbons
196		alpha-Humulene	1.4		Sesquiterpene hydrocarbons
197		alpha-Patchoulene	2.3		Sesquiterpene hydrocarbons
198		Eremophilene	3.9		Others
199		alpha-Bulnesene	17.1		Sesquiterpene hydrocarbons
200		beta-Bisabolene	2.3		Sesquiterpene hydrocarbons
201		Viridiflorene	0.2		Sesquiterpene hydrocarbons
202		Caryophyllene oxide	0.7		Oxygenated sesquiterpenes
203		beta-Elemene	2.1		Sesquiterpene hydrocarbons
204		Patchouli alcohol	22.7		Oxygenated sesquiterpenes
205	Cinnamomum verum	Cinnamaldehyde	61.5	29574906	Phenylpropanpoids
206		beta-Caryophyllene	6.8		Sesquiterpene hydrocarbons
207		Cinnamyl acetate	6.5		Phenylpropanpoids
208		Eugenol	3.7		Phenylpropanpoids
209		beta-Phellandrene	3.7		Monoterpene hydrocarbons
210	Origanum vulgare	Carvacrol	51.7	29574906	Oxygenated monoterpenes
211		Thymol	22.5		Oxygenated monoterpenes
212		gamma-Terpinene	10.2		Monoterpene hydrocarbons
213		p-Cymene	7.2		Monoterpene hydrocarbons
214	Pelargonium graveolens	Citronellol	26.7	29574906	Oxygenated monoterpenes
215		Eudesmol	12.5		Oxygenated sesquiterpenes
216		Citronellyl formate	11.5		Oxygenated monoterpenes
217		Menthone	7.8		Oxygenated monoterpenes
218		Linalool	7.2		Oxygenated monoterpenes
219		Neryl formate	5.4		Oxygenated monoterpenes
220	Rosa damascena	Phenethyl alcohol	63.9	29574906	Others
221		Citronellol	14.6		Oxygenated monoterpenes
222		Geraniol	7.9		Oxygenated monoterpenes
223		Nerol	6.8		Oxygenated monoterpenes
224	Santalum austrocaledonicum	alpha-Santalol	52.7	29574906	Oxygenated sesquiterpenes
225		beta-Santalol	15.7		Oxygenated sesquiterpenes
226		Bergamotol	7.1		Oxygenated sesquiterpenes
227		(Z)-Santalol	3.8		Oxygenated sesquiterpenes
228	Cistus ladanifer	Camphene	26.9	29574906	Monoterpene hydrocarbons
229		Bornyl acetate	20.7		Oxygenated monoterpenes
230		alpha-Pinene	12.5		Monoterpene hydrocarbons
231	Abies balsamea	beta-Pinene	30.1	29574906	Monoterpene hydrocarbons
232		delta-3-Carene	16.8		Monoterpene hydrocarbons
233		Bornyl acetate	11.4		Oxygenated monoterpenes
234		alpha-Pinene	9.7		Monoterpene hydrocarbons
235		Limonene	7.8		Monoterpene hydrocarbons
236		1,8-Cineole	6.9		Oxygenated monoterpenes
237		Camphene	5.8		Monoterpene hydrocarbons
238	Matricaria recutita	Bisabolene oxide A	52.3	29574906	Oxygenated sesquiterpenes
239		beta-Farnesene	19.4		Sesquiterpene hydrocarbons
240		Chamazulene	3		Others
241	Boswellia rivae	alpha-Pinene	36.1	22288378	Monoterpene hydrocarbons
242		delta-3-Carene	12.2		Monoterpene hydrocarbons
243		Limonene	12		Monoterpene hydrocarbons
244	Pelargonium asperum	Citronellol	25.1	28735475	Oxygenated monoterpenes
245		Citronellyl formate	10.5		Oxygenated monoterpenes
246		Geraniol	10.5		Oxygenated monoterpenes
247		Butyl anthranilate	5.9		Others
248		Isomenthone	5.9		Oxygenated monoterpenes
249		Geranyl formate	4.1		Oxygenated monoterpenes
250		Linalool	3.6		Oxygenated monoterpenes
251		Benzyl acethyl acetate	3.1		Others
252		beta-Bourbonene	2.1		Sesquiterpene hydrocarbons
253		beta-Chamigrene	2		Sesquiterpene hydrocarbons
254		(E)-Caryophyllene	2		Sesquiterpene hydrocarbons
255		gamma-Cadinene	1.9		Sesquiterpene hydrocarbons
256		(Z)-Rose oxide	1.6		Oxygenated monoterpenes
257		alpha-Pinene	1.2		Monoterpene hydrocarbons
258		alpha-Copaene	1.1		Sesquiterpene hydrocarbons
259		Germacrone	1.1		Oxygenated sesquiterpenes
260	Boswellia neglecta	alpha-Pinene	67.7	22288378	Monoterpene hydrocarbons
261		Terpinen-4-ol	11.3		Oxygenated monoterpenes
262	Boswellia papyrifera	Octyl acetate	64.8	22288378	Others
263	Cymbopogon citratus	Myrcene	3.9	24689310	Monoterpene hydrocarbons
264		(Z)-Ocimene	0.5		Monoterpene hydrocarbons
265		(Z)-Citral	31.7		Oxygenated monoterpenes
266		(E)-Citral	48.7		Oxygenated monoterpenes
267		Geranyl acetate	0.4		Oxygenated monoterpenes
268		Selina-6-en-4-ol	1.8		Oxygenated sesquiterpenes
269	Lavandula latifolia	alpha-Pinene	2.4	33128531	Monoterpene hydrocarbons
270		Camphene	0.5		Monoterpene hydrocarbons
271		beta-Pinene	2		Monoterpene hydrocarbons
272		Myrcene	0.4		Monoterpene hydrocarbons
273		Limonene	1.3		Monoterpene hydrocarbons
274		1,8-Cineole	25.6		Oxygenated monoterpenes
275		(Z)-beta-Ocimene	0.1		Monoterpene hydrocarbons
276		p-Cymene	0.6		Monoterpene hydrocarbons
277		Camphor	12.2		Oxygenated monoterpenes
278		Linalool	45.2		Oxygenated monoterpenes
279		Linalyl acetate	2.3		Oxygenated monoterpenes
280		beta-Caryophyllene	1		Sesquiterpene hydrocarbons
281		Terpinen-4-ol	0.2		Oxygenated monoterpenes
282		Lavandulyl acetate	0.1		Oxygenated monoterpenes
283		Isoborneol	0.5		Oxygenated monoterpenes
284		alpha-Terpineol	1.5		Oxygenated monoterpenes
285		Borneol	0.9		Oxygenated monoterpenes
286		Neryl acetate	0.3		Oxygenated monoterpenes
287		Nerol	0.2		Oxygenated monoterpenes
288		Geraniol	0.4		Oxygenated monoterpenes
289		Caryophyllene oxide	0.2		Oxygenated sesquiterpenes
290	Origanum majorana	Terpinen-4-ol	29.1	10.1080/10942912.2017.1280504	Oxygenated monoterpenes
291		(E)-4-Thujanol	24.6		Oxygenated monoterpenes
292		o-Cymene	12.6		Monoterpene hydrocarbons
293	Cinnamomum cassia	gamma-Terpinene	1	10.4103/jrptps.JRPTPS_25_19	Monoterpene hydrocarbons
294		Limonene	0.2		Monoterpene hydrocarbons
295		Linalool	1.3		Oxygenated monoterpenes
296		(E)-Cinnamaldehyde	91.9		Phenylpropanpoids
297		(Z)-Cinnamyl acetate	2		Phenylpropanpoids
298		Caryophyllene oxide	1.1		Oxygenated sesquiterpenes
299		alpha-Copaene	0.5		Sesquiterpene hydrocarbons
300		delta-Cadinene	0.9		Sesquiterpene hydrocarbons
301		Benzyl benzoate	0.4		Others
