# Supplementary material for: In vitro and in silico prediction of antibacterial interaction between essential oils via graph embedding approach
Source: Sci Rep. 2023 Nov 2;13:18947. doi: 10.1038/s41598-023-46377-5 (PMC10622510; doi:10.1038/s41598-023-46377-5)
Supplement: Supplementary file 3 — Supplementary Table S3. [file 41598_2023_46377_MOESM3_ESM.xlsx]

## Sheet: operator_cmp
	Table S3. AUC and partial AUCs obtained by ten-fold cross-validation for four binary operators.
	class	operator	AUC	AUC0.5	AUC0.2
	synergistic-	Hadamard	0.575±0.032	0.184±0.022	0.042±0.006
	versus-rest	L1-norm	0.585±0.047	0.183±0.029	0.041±0.011
		L2-norm	0.601±0.038	0.193±0.022	0.046±0.009
		average	0.615±0.020	0.211±0.016	0.048±0.004
	antagonistic-	Hadamard	0.550±0.039	0.149±0.024	0.021±0.008
	versus-rest	L1-norm	0.547±0.037	0.162±0.022	0.029±0.007
		L2-norm	0.523±0.036	0.146±0.021	0.024±0.006
		average	0.576±0.014	0.150±0.010	0.020±0.004
	The best result among the operators were shown in bold font.
