# Supplementary material for: In vitro and in silico prediction of antibacterial interaction between essential oils via graph embedding approach
Source: Sci Rep. 2023 Nov 2;13:18947. doi: 10.1038/s41598-023-46377-5 (PMC10622510; doi:10.1038/s41598-023-46377-5)
Supplement: Supplementary file 4 — Supplementary Table S4. [file 41598_2023_46377_MOESM4_ESM.xlsx]

## Sheet: eorel_sale
Table S4. Chemical composition data provided by EO product suppliers.
No	Plant species	Compound	Composition (%)
1	Lavandula officinalis	(Z)-beta-Ocimene	3.1
2		(E)-beta-Ocimene	2.9
3		Linalool	31.9
4		Terpinene-4-ol	2.9
5		alpha-Terpineol	0.9
6		Lavandulol	0.6
7		Linalyl acetate	36.9
8		Lavandulyl acetate	2.1
9		1,8-Cineole	1
10		3-Octanone	1.1
11		Camphor	0.4
12	Melaleuca alternifolia	gamma-Terpinene	19.8
13		alpha-Terpinene	9.2
14		alpha-Terpinolene	3.4
15		p-Cymene	3.1
16		alpha-Pinene	2.4
17		Aromadendrene	1.9
18		delta-Cadinene	1.3
19		Limonene	1.1
20		Terpinen-4-ol	38.4
21		alpha-Terpineol	3
22		1,8-Cineole	3
23	Cananga odorata	beta-Caryophyllene	17.2
24		Germacrene D	13.6
25		alpha-Farnesene	8.7
26		alpha-Humulene	2.9
27		Linalool	10.7
28		Geraniol	2.2
29		Farnesol	1.7
30		Methyl-p-Cresol	3.9
31		Eugenol	0.9
32		Geranyl acetate	10.3
33		Benzyl benzoate	7
34		Methyl benozoate	2
35		Benzyl salicylate	1.4
36		Benzyl acetate	1
37		Cinnamyl acetate	0.4
38	Pelargonium graveolens	Citronellol	39.4
39		Geraniol	15.7
40		Linalool	7.6
41		Citronellyl formate	8.6
42		Geranyl formate	4.7
43		Isomenthone	5.1
44		Menthone	0.2
45	Mentha piperita	beta-Caryophyllene	1.9
46		Limonene	1.9
47		beta-Pinene	1
48		alpha-Pinene	0.7
49		Menthol	46.7
50		neo-Menthol	3.3
51		Menthyl acetate	4
52		Menthofuran	1.6
53		1,8-Cineole	3.6
54		Menthone	15.2
55		Isomenthone	11.5
56		Pulegone	1.5
57	Eucalyptus radiata	Limonene	4.9
58		alpha-Pinene	1.8
59		Sabinene	0.9
60		Myrcene	0.9
61		beta-Phellandrene	0.7
62		p-Cymene	0.6
63		beta-Pinene	0.6
64		gamma-Terpinene	0.4
65		alpha-Phellandrene	0.3
66		alpha-Terpinene	0.2
67		alpha-Thujene	0.2
68		Terpinolene	8.7
69		Terpinen-4-ol	2
70		1,8-Cineole	73.8
71	Boswellia carteri	alpha-Pinene	41.9
72		Limonene	14.8
73		Myrcene	4.3
74		alpha-Thujene	4.2
75		Sabinene	4
76		p-Cymene	3.9
77		beta-Caryophyllene	3
78		alpha-Phellandrene	2.2
79		beta-Pinene	1.3
80		delta-Cadinene	0.7
81	Citrus paradisi	Limonene	94.9
82		Myrcene	2
83		alpha-Pinene	0.5
84		Sabinene	0.4
85	Citrus bergamia	Limonene	37.9
86		beta-Pinene	7.4
87		gamma-Terpinene	6.8
88		Linalool	11.4
89		Linalyl acetate	28.7
90	Rosmarinus officinalis	alpha-Pinene	13.4
91		beta-Pinene	6.7
92		Caryophyllene	3.1
93		Camphene	2.8
94		Limonene	1.9
95		Myrcene	0.9
96		Borneol	1.7
97		Terpineol	1.4
98		Linalool	1
99		1,8-Cineole	45.2
100		Camphor	14.7
101	Cymbopogon flexuosus	beta-Caryophyllene	2.1
102		Camphene	1.3
103		Limonene	0.5
104		Geraniol	5.5
105		Linalool	2.3
106		Geranyl acetate	3.2
107		Citral	71.3
108		Methyl heptenone	1.6
109	Salvia sclarea	Linalool	21.2
110		Linalyl acetate	56.2
111		Geranyl acetate	2.9
112	Cymbopogon winterianus	Geraniol	21.8
113		Citronellol	13.6
114		Geranyl acetate	1.6
115		Citronellyl acetate	0.9
116		Citronellal	42.1
117	Pogostemon cablin	delta-Guaiene	19.6
118		alpha-Guaiene	12.6
119		Alpha-Patchoulene	7
120		Saychelene	4.2
121		beta-Caryophyllene	2.9
122		Beta-Patchoulene	2.5
123		Patchoulol	32.1
124		Pogostrol	2.8
125	Eucalyptus globulus	Limonene	8.8
126		p-Cymene	3.2
127		alpha-Pinene	2.9
128		gamma-Terpinene	2.3
129		Myrcene	0.7
130		1,8-Cineole	79.4
131	Eugenia caryophyllata	beta-Caryophyllene	5.3
132		Eugenol	83.6
133		Eugenyl acetate	8.7
134	Origanum majorana	gamma-Terpinene	13.2
135		alpha-Terpinene	8.5
136		Sabinene	8.3
137		Terpinolene	3
138		Limonene	2.3
139		beta-Caryophyllene	2.2
140		Myrcene	2.1
141		beta-Phellandrene	1.9
142		p-Cymene	1.2
143		Terpinen-4-ol	21.8
144		(E)-Sabinene hydrate	16.5
145		(Z)-Sabinene hydrate	4.4
146		alpha-Terpineol	3.3
147		Linalool	0.8
148		Linalyl acetate	1.2
149	Eucalyptus citriodora	beta-Caryophyllene	1.4
150		Isopulegol	6.9
151		Citronellol	6.3
152		Neoplegol	3.3
153		Citronellyl acetate	0.7
154		Citronellal	71.7
155	Chamaecyparis obtusa	alpha-Pinene	34.2
156		gamma-Cadinene	1.6
157		Elemene	1.9
158		Limonene	0.8
159		Camphene	0.1
160		delta-Cadinol	13.7
161		alpha-Muurolol	7.5
162		tau-Cadinol	5.3
163		alpha-Cadinol	4.2
164		Terpinen-4-ol	0.2
165	Leptospermum petersonii	beta-Pinene	0.4
166		alpha-Pinene	0.2
167		Limonene	0.1
168		Citronellol	3.4
169		Geraniol	3
170		Isopulegol	2.1
171		Linalool	0.9
172		Terpinen-4-ol	0.2
173		1,8-Cineole	0.2
174		Citral	62.5
175		Citronellal	21.1
176	Citrus aurantium	(E)-Ocimene	2.9
177		Myrcene	2.9
178		beta-Pinene	1.5
179		Linalool	22.5
180		Terpineol	5.8
181		Geraniol	3.1
182		Nerol	1.3
183		Linalyl acetate	47
184		Geranyl acetate	3.8
185		Neryl acetate	2.3
186	Mentha spicata	Limonene	21.2
187		Myrcene	1.8
188		beta-Pinene	1.7
189		Sabinene	0.8
190		alpha-Pinene	0.8
191		1,8-Cineole	0.3
192		Carvone	59.6
193		Menthone	0.3
194	Mentha arvensis	Limonene	0.9
195		beta-Pinene	0.9
196		alpha-Pinene	0.8
197		beta-Myrcene	0.6
198		Menthol	60.8
199		Isopulegol	2.2
200		Neomenthol	1.6
201		Octan-3-ol	0.6
202		Menthyl acetate	1
203		1,8-Cineole	0.2
204		Menthone	14.2
205		Isomenthone	3.4
206		Piperitone	2.1
207		Pulegone	0.5
208	Cymbopogon martini	beta-Caryophyllene	1.3
209		(E)-beta-Ocimene	1.1
210		alpha-Humulene	0.3
211		gamma-Selinene	0.1
212		Geraniol	79.7
213		Linalool	2.6
214		alpha-Farnesol	0.9
215		Nerol	0.2
216		Geranyl acetate	9.6
217		Geranyl hexanoate	0.7
218		Caryophyllene oxide	0.2
219		Citral	0.5
220	Ravensara aromatica	Sabinene	17.7
221		Limonene	10.7
222		alpha-Pinene	8.6
223		delta-3-Carene	7.3
224		Germacrene D	6.4
225		alpha-Phellandrene	5.8
226		Myrcene	4.3
227		Caryophyllene	4.1
228		gamma-Terpinene	2.9
229		Camphene	0.7
230		Linalool	4.2
231		Terpinen-4-ol	3
232		Methyl eugenol	4.1
233		Estragole	0.8
234		1,8-Cineole	0.6
235	Lindera umbellata	alpha-Pinene	4.7
236		Limonene	4.3
237		Camphene	2.5
238		alpha-Terpinene	2.1
239		p-Cymene	1.9
240		alpha-Phellandrene	0.8
241		Linalool	29.5
242		Geraniol	5
243		alpha-Terpineol	2.2
244		Geranyl acetate	10.7
245		Lavandulyl acetate	2.2
246		Bornyl acetate	1.2
247		1,8-Cineole	14.7
248		Linalool oxide	0.2
249	Matricaria chamomilla	(E)-beta-Farnesene	19.1
250		Chamazulene	2.9
251		Germacrene D	1.3
252		Bicyclogermacrene	0.9
253		alpha-Farnesene	0.9
254		gamma-Cadinene	0.3
255		delta-Cadinene	0.2
256		(E)-Nerolidol	0.8
257		Terpinen-4-ol	0.4
258		Linalool	0.2
259		alpha-Bisabolol oxide A	48
260		Bisabolol oxide	5.8
261		alpha-Bisabolol oxide B	5.8
262		(E)-Linalool oxide	0.2
263		(E)-Bicycloether	3.9
264	Melissa officinalis	beta-Caryophyllene	17.4
265		Germacrene D	7.1
266		Geraniol	1.5
267		Nerol	0.8
268		Geranyl acetate	1.1
269		Caryophyllene oxide	1.6
270		Citral	45.5
271		Citronellal	3.9
272		Methylheptenone	0.7
273	Litsea cubeba	Limonene	13.3
274		Sabinene	1.3
275		alpha-Pinene	1.1
276		beta-Pinene	0.9
277		beta-Caryophyllene	0.8
278		Myrcene	0.7
279		Camphene	0.2
280		Linalool	1.7
281		Terpinen-4-ol	1.1
282		Geraniol	0.8
283		Citronellol	0.5
284		1,8-Cineole	1
285		Citral	70.8
286		Citronellal	1
287		Methylheptenone	1.1
288	Backhousia citriodora	Linalool	0.6
289		Citral	90.8
290		Citronellal	0.5
291		(E)-Isocitral	0.3
292		(Z)-Citral	0.1
293		exo-Citral	0.9
294		Methylheptenone	0.9
295	Helichrysum italicum	alpha-Pinene	15.1
296		gamma-Curcumene	14.5
297		beta-Caryophyllene	4.6
298		beta-Selinene	3.8
299		Italicene	3.4
300		alpha-Selinene	3
301		Limonene	2.8
302		alpha-Curcumene	2.3
303		alpha-Copaene	1.6
304		gamma-Selinene	1.5
305		(Z)-alpha-Bergamotene	0.9
306		Nerol	0.9
307		Neryl acetate	16.6
308		Neryl propionate	1.1
309		Isoamyl angelate	0.8
310	Pelargonium spp.	Citronellol	25.1
311		Geraniol	14.9
312		Linalool	8.2
313		Citronellyl formate	8.9
314		Geranyl formate	4.7
315		Rose oxide	0.8
316		Isomenthone	7.1
317		Menthone	1.4
318	Cymbopogon nardus	Limonene	15.3
319		Camphene	13.6
320		alpha-Pinene	5.5
321		Myrcene	1.1
322		Geraniol	10.6
323		Citronellol	8.2
324		Elemol	1.3
325		Citronellyl acetate	1.5
326		Geranyl acetate	1.3
327		Citronellal	17.2
328		Citral	0.3
329	Commiphora myrrha	Furanoeudesma-1,3-diene	33.8
330		Curzerene	21
331		Lindestrene	10.7
332		Methoxyfuranogermacrene	5.8
333		beta-Elemene	3.9
334		Germacrene B	2.8
335		Germacrene D	1.2
336		delta-Elemene	0.8
337	Zingiber officinale	Zingiberene	32.9
338		beta-Sesquiphellandrene	11.8
339		beta-Phellandrene	8.4
340		alpha-Curcumene	7.4
341		Camphene	6.1
342		alpha-Farnesene	5.8
343		beta-Bisabolene	5.7
344		alpha-Pinene	2.2
345		Limonene	1.3
346	Salvia officinalis	alpha-Humulene	6
347		Camphene	6
348		alpha-Pinene	5.3
349		Caryophyllene	5.2
350		beta-Pinene	2.7
351		gamma-Terpinene	1.6
352		Limonene	1.6
353		Myrcene	0.8
354		Terpinolene	0.6
355		Borneol	4.3
356		Bornyl acetate	1.5
357		Menthofuran	1.6
358		1,8-Cineole	10.8
359		alpha-Thujene	30.1
360		Camphor	18.4
361	Thujopsis dolabrata	Thujopsene	54.3
362		Cuprenene	4.7
363		Cedrene	2.6
364		Cuparene	1.6
365		Elemene	0.8
366		Terpinolene	0.4
367		Cedrol	3.7
368		Terpinen-4-ol	0.9
369		Citronellol	0.6
370		Carvacrol	1.3
371		Hinokitiol	1.6
372		beta-Dolabrin	0.9
373		Citronellic acid	0.2
374	Lippia citriodora	Limonene	23.9
375		beta-Caryophyllene	5.7
376		(E)-beta-Ocimene	3.4
377		Sabinene	3.1
378		Germacrene D	3
379		Citronellol	4.4
380		alpha-Terpineol	1.4
381		Spathulenol	1
382		Nerol	0.9
383		Geraniol	0.8
384		Geranyl acetate	0.8
385		1,8-Cineole	7.4
386		Caryophyllene oxide	1.7
387		Citral	17.6
388		Methylheptenone	2.8
389	Pinus sylvestris	alpha-Pinene	39.9
390		beta-Pinene	26.9
391		Myrcene	5.5
392		3-Carene	1.4
393		Camphene	3
394		Limonene	8.8
395		beta-Phellandrene	2.4
396		beta-Caryophyllene	1.9
397		delta-Cadinene	1.1
398	Trachyspermum ammi	alpha-Pinene	1.3
399		beta-Pinene	3
400		Limonene	1.3
401		gamma-Terpinene	29.3
402		p-Cymene	20.3
403		Thymol	39.9
404	Inula graveolens	Camphene	9.4
405		beta-Pinene	1.1
406		Limonene	1
407		Borneol	19.7
408		Bornyl acetate	49.9
409		beta-Caryophyllene	1.7
410		alpha-Cadinol	2.6
411		2,3-Dehydro-1,8-cineole	2.2
412	Gaultheria procumbens	Methyl salicylate	99.6
413	Origanum compactum	Myrcene	1.7
414		alpha-Terpinene	1.9
415		gamma-Terpinene	15.6
416		p-Cymene	9.6
417		Linalool	1.5
418		beta-Caryophyllene	1.8
419		Thymol	17.2
420		Carvacrol	44.5
421	Cedrelopsis grevei	Ishwarane	20.8
422		alpha-Copaene	6.7
423		Siberene	1
424		beta-Elemene	9.2
425		epi-Aristolochene isomer	3.2
426		Rotundene	1.2
427		gamma-Selinene	1.3
428		gamma-Curcumene	1.5
429		beta-Bisabolene	1.9
430		alpha-Muurolene	2
431		alpha-Selinene	2.6
432		delta-Cadinene	4.6
433		alpha-Curcumene	1.4
434		Calamenene	2
435		beta-Pinene	1.7
436		Ledol	1.3
437		Cubenol	1.3
438		Caryophyllene oxide	1
439	Matricaria recutita	(E)-beta-Ocimene	1.1
440		alpha-Bisabolol	1.5
441		Bisabolol oxide B	6.4
442		Bisabolene oxide	5.4
443		Bisabolol oxide A	31.9
444		beta-Farnesene	24
445		Germacrene D	3
446		Bicyclogermacrene	6.2
447		Chamazurene	4.2
448	Melaleuca cajuputii	alpha-Pinene	1.4
449		beta-Pinene	1.1
450		Myrcene	1.8
451		Limonene	4.9
452		gamma-Terpinene	1.6
453		Terpinolene	1.3
454		Linalool	4.3
455		Terpinen-4-ol	1.3
456		alpha-Terpineol	14.1
457		1,8-Cineole	55.8
458		beta-Caryophyllene	1.4
459		alpha-Muurolene	1
460	Elettaria cardamomum	alpha-Pinene	1.2
461		Sabinene	3.1
462		Myrcene	1.6
463		Limonene	2.3
464		Linalool	4.8
465		1,8-Cineole	30.2
466		Linalyl acetate	5.4
467		Terpinyl acetate	43
468	Carum carvi	Limonene	43.8
469		Carvone	54
470	Copaifera officinalis	alpha-Copaene	4.9
471		(E)-alpha-Bergamotene	4.9
472		beta-Cubebene	1.3
473		beta-Caryophyllene	53.2
474		Germacrene A	2.2
475		alpha-Humulene	7.5
476		gamma-Muurolene	2.4
477		Germacrene D	6.6
478		beta-Selinene	4
479		delta-Cadinene	3.2
480	Coriandrum sativum	alpha-Pinene	7.1
481		Camphene	1
482		Limonene	2.4
483		gamma-Terpinene	2.8
484		p-Cymene	2.1
485		Linalool	71.9
486		Geraniol	1.3
487		Geranyl acetate	3.4
488		Camphor	4.5
489	Santalum austrocaledonicum	alpha-Santalene	1.3
490		epi-beta-Santalene	1
491		Bergamotol isomer	2.4
492		alpha-Santalol	42
493		alpha-Bergamotol	4.1
494		epi-beta-Santalol	3.6
495		beta-Santalol	14.2
496		Lanceol	8.1
497	Juniperus virginiana	alpha-Cedrene	27.9
498		beta-Caryophyllene	1.1
499		beta-Cedrene	5.8
500		Thujopsene	17.7
501		beta-Chamigrene	1.1
502		beta-Himachalene	1.5
503		Isothujopsene	1.6
504		Cedrol	19.2
505		Widdrol	3.4
506	Cinnamosma fragrans	alpha-Pinene	4.6
507		beta-Pinene	6.9
508		Sabinene	7.7
509		Myrcene	2.3
510		Limonene	9.9
511		(Z)-beta-Ocimene	1.1
512		gamma-Terpinene	1.7
513		Linalool	6.3
514		Terpinen-4-ol	2.9
515		alpha-Terpineol	3.7
516		beta-Caryophyllene	1.9
517		1,8-Cineole	41.2
518	Cinnamomum verum	beta-Caryophyllene	6.3
519		Cinnamyl acetate	4.7
520		Benzyl benzoate	1.5
521		Cinnamaldehyde	72.4
522		Eugenol	5
523	Cinnamomum cassia	Cinnamaldehyde	84.5
524		Cinnamyl acetate	2.3
525		Benzaldehyde	1.4
526		Coumarin	1
527	Illicium verum	Limonene	3.8
528		(E)-Anethole	89.9
529	Pelargonium asperum	beta-Bourbonene	1.2
530		beta-Caryophyllene	1.3
531		Germacrene D	1.2
532		(Z)-Rose oxide	1
533		Linalool	5.9
534		Citronellol	33.4
535		Geraniol	16.5
536		10-epi-gamma-Eudesmol	4.9
537		Citronellyl acetate	7.1
538		Geranyl acetate	3.6
539		Menthone	1.5
540		Isomenthone	5.9
541	Pelrgonium x asperum	Linalool	2.8
542		Citronellol	25.1
543		Geraniol	16.6
544		Citonellyl formate	10.5
545		Citonellyl acetate	6.3
546			1.4
547		Isomenthone	7.5
548		beta-Bourbonene	1
549		beta-Caryophyllene	1.4
550		6,9-Guaiadiene	6.8
551		Germacrene D	1.7
552	Thymus satureioides	Camphene	10
553		beta-Pinene	1.1
554		Limonene	1.2
555		gamma-Terpinene	3.8
556		p-Cymene	3.2
557		Linalool	4.5
558		Terpinen-4-ol	2
559		alpha-Terpineol	14.3
560		Borneol	28.9
561		Bornyl acetate	2.4
562		Carvacrol	4
563		beta-Caryophyllene	7.3
564	Thymus vulgaris	alpha-Pinene	1.2
565		alpha-Thujene	1.2
566		Camphene	1.1
567		alpha-Terpinene	1.6
568		gamma-Terpinene	9.1
569		p-Cymene	22.5
570		Linalool	3.6
571		beta-Caryophyllene	4
572		Thymol	41.7
573		Carvacrol	3
574	Thymus mastichina	alpha-Pinene	3.5
575		Sabinene	1.7
576		beta-Pinene	4.4
577		Myrcene	1.1
578		Limonene	1.8
579		Linalool	21.8
580		alpha-Terpineol	2.4
581		1,8-Cineole	55
582	Artemisia dracunculus	Limonene	2.6
583		(Z)-beta-Ocimene	7.3
584		(E)-beta-Ocimene	7.6
585		Chavicol methyl ether	79.3
586	Anethum graveolens	alpha-Phellandrene	4.4
587		Limonene	40.5
588		Carvone	51.9
589	Myroxylon balsamum var. pereirae	Benzyl benzoate	57.3
590		Benzyl cinnamate	26.3
591		(E)-Nerolidol	5.3
592		benzoic acid	3
593		Cinnamic acid	5
594	Melaleuca quinquenervia	alpha-Pinene	7.7
595		beta-Pinene	2.1
596		Myrcene	1.1
597		Limonene	7.4
598		gamma-Terpinene	1.3
599		p-Cymene	1.1
600		alpha-Terpineol	7.6
601		1,8-Cineole	58.8
602		beta-Caryophyllene	2.3
603		Viridiflorol	3.9
604	Ocimum basilicum	Linalool	19.7
605		Chavicol methyl ether	72.5
606		alpha-Bisabolene	1.7
607	Hyssopus officinalis	beta-Pinene	11.4
608		Sabinene	1.6
609		Myrcene	1.5
610		beta-Phellandrene	3
611		Linalool	1.6
612		beta-Caryophyllene	1.9
613		Germacrene D	2
614		Bicyclogermacrene	1.2
615		Elemol	1.1
616		Pinocarvone	14.7
617		Isopinocarvone	41.3
618	Foeniculum vulgare	alpha-Pinene	3.4
619		beta-Pinene	1.4
620		alpha-Phellandrene	1.9
621		Limonene	3.6
622		Chavicol methyl ether	2.3
623		Anisaldehyde	1.1
624		(E)-Anethole	84
625	Mentha x citrata	Myrcene	1.8
626		(E)-beta-Ocimene	1.1
627		Linalool	39.5
628		Menthol	2.1
629		beta-Caryophyllene	1.2
630		Linalyl acetate	41.1
631		Neryl acetate	2
632		Geranyl acetate	2.9
633	Ocimum sanctum	Eugenol	62.3
634		beta-Caryophyllene	27.5
635		Elemol	1
636	Achillea millefolium	alpha-Pinene	2.6
637		Sabinene	20.7
638		beta-Pinene	17.6
639		gamma-Terpinene	1.3
640		Terpinen-4-ol	2.9
641		1,8-Cineole	3
642		Caryophyllene oxide	1.2
643		beta-Caryophyllene	11
644		alpha-Humulene	1.5
645		Germacrene D	16.7
646		Artemia ketone	4.3
647	Eucalyptus smithii	alpha-Pinene	7.7
648		Limonene	5.7
649		p-Cymene	1.7
650		alpha-Terpineol	2.1
651		1,8-Cineole	76.8
652	Eucalyptus dives	alpha-Thujene	2.3
653		Myrcene	1.6
654		alpha-Phellandrene	17.4
655		alpha-Terpinene	1.1
656		Limonene	1.8
657		beta-Phellandrene	2
658		p-Cymene	3.9
659		Terpinolene	1.9
660		1,8-Cineole	13.7
661		Terpinen-4-ol	4
662		alpha-Terpineol	4.2
663		Piperitone	38.7
664	Eucalyptus polybractea	alpha-Pinene	3
665		alpha-Phellandrene	3.2
666		Limonene	2.2
667		beta-Phellandrene	5.6
668		gamma-Terpinene	1.2
669		p-Cymene	20.7
670		Terpinen-4-ol	3.5
671		Phellandral	3.4
672		Aromadendrene	1.1
673		Spathulenol	4.5
674		1,8-Cineole	25.4
675		Cryptone	7.1
676		Cuminaldehyde	2
677	Ledum groenlandicum	alpha-Pinene	4.6
678		Camphene	1.2
679		beta-Pinene	4.4
680		Sabinene	16.2
681		alpha-Terpinene	1.3
682		Limonene	11.9
683		gamma-Terpinene	3.7
684		p-Cymene	2.9
685		Terpinen-4-ol	4.4
686		(E)-Pinocarveol	1.3
687		beta-Bisabolene	8.5
688		beta-Selinene	2.5
689		alpha-Selinene	1.1
690		Bornyl acetate	1.9
691		Myrtenal	1.1
692	Cymbopogon citratus	Camphene	1.2
693		Limonene	1.9
694		Linalool	1.4
695		Geraniol	6.5
696		gamma-Cadinene	1.1
697		Neral	31.5
698		Geranial	42.7
699		Geranyl acetate	3.5
700	Laurus nobilis	alpha-Pinene	5.7
701		beta-Pinene	4.4
702		Sabinene	7.6
703		Limonene	1.6
704		gamma-Terpinene	1
705		Linalool	8.3
706		Terpinen-4-ol	3.5
707		Terpinyl acetate	11.9
708		1,8-Cineole	42
709		Methyl eugenol	3.1
710		Eugenol	1
711	Cistus ladaniferus	Tricyclene	5.3
712		alpha-Pinene	13.5
713		Camphene	30
714		(E)-Pinocarveol	1.4
715		Borneol	2.3
716		delta-Cadinene	1.6
717		Viridiflorol	1.5
718		Bornyl acetate	14.5
719		2,2,6-Trimethylcyclohexane	4.5
720	Levisticum officinalis	beta-Phellandrene	1.1
721		(E)-3-Butylidene phthalide	5
722		(Z)-3-Butylidene phthalide	70.1
723	Eugenia caryophyllus	beta-Caryophyllene	5.2
724		alpha-Humulene	0.6
725		Methyl salicylate	0.2
726		Caryophyllene oxide	0.2
727		Eugenol	79.4
728		Eugenyl acetate	13.1
