# Supplementary material for: In vitro and in silico prediction of antibacterial interaction between essential oils via graph embedding approach
Source: Sci Rep. 2023 Nov 2;13:18947. doi: 10.1038/s41598-023-46377-5 (PMC10622510; doi:10.1038/s41598-023-46377-5)
Supplement: Supplementary file 5 — Supplementary Table S5. [file 41598_2023_46377_MOESM5_ESM.xlsx]

## Sheet: ST5
Table S5. Chemical composition of the selected EOs analyzed by GC/MS.
No	Compound	chemical category	RI	TA	CV	ZO	TD	CG	LP	CC	OC	MB	TV
1	Tricyclene	C15	925.4			0.2			0.2
2	alpha-Thujene	C15	926.3		0.1						0.5		0.7
3	alpha-Pinene	C15	934.8	0.1	3.2	2.4		0.5	0.2		0.7		0.9
4	Camphene	C15	952.3		0.2	5.4			1.2				0.3
5	1-Octen-3-ol	other	978.6								0.1
6	beta-Pinene	C15	980.4	0.9	0.2	0.6		1	1.2	0.1	0.2		0.2
7	Myrcene	C15	987.9			0.6					1.5		1.1
8	Sulcatone	other	992.7						0.2
9	alpha-Phellandrene	C15	1008.9		0.4	0.2					0.2
10	3-Carene	C15	1011.5					0.2
11	alpha-Terpinene	C15	1018.5	0.1	0.2						2		1
12	p-Cymene	C15	1025.6	11.5	4.2			0.1			8.9		17.7
13	Limonene	C15	1030.5					0.1	0.2		0.4		0.7
14	beta-Phellandrene	C15	1032.9	0.2		7.8							0.3
15	Benzyl alcohol	other	1034.5									0.3
16	1,8-Cineole	C15O	1035.1		5.3					0.3	0.5
17	(Z)-beta-Ocimene	C15	1035.4						0.3
18	(E)-beta-Ocimene	C15	1049.3						0.1
19	gamma-Terpinene	C15	1058.9	15.5							16		3.3
20	4-Nonanone	other	1070.8						1.1
21	(Z)-Sabinene hydrate	C15O	1071.3								0.2		0.2
22	Terpinolene	C15	1086.9			0.1	0.3				0.1		0.3
23	Linalool	C15O	1098		5.2	0.3			1.1	0.3	1.3		2.9
24	(E)-Sabinene hydrate	C15O	1102.4								0.2		0.2
25	(E)-p-Menth-2-en-1-ol	C15O	1141.2						0.1
26	(E)-Pinocarveol	C15O	1145.3					0.2
27	Citronellal	C15O	1151.3						0.5	21.7
28	Camphor	C15O	1152.3								0.2
29	Benzoic acid	other	1153.7									2.3
30	Camphene hydrate	C15O	1161						0.6
31	Dihydrocinnamaldehyde	C6C3	1162.2							1.3
32	Pinocarvone	C15O	1169.7						0.2
33	delta-Terpineol	C15O	1172.8							0.2
34	Borneol	C15O	1175.3			0.9			0.2		0.3		0.7
35	Isogeranial	C15O	1179.6						0.9
36	Terpinen-4-ol	C15O	1183.1				0.6		0.4	0.2	0.5		0.8
37	alpha-Terpineol	C15O	1197.3			0.4			0.2	0.4	0.2
38	Myrtenal	C15O	1198.9					0.2
39	Decanal	other	1209.2						0.2
40	Citronellol	C15O	1224.5				0.1		0.2	5.4
41	Neral	C15O	1238.3			0.2			31.9	29	0.1		0.2
42	Geraniol	C15O	1248.6			0.2			8.4	2.7
43	(Z)-4-Decen-1-ol	other	1256.3							0.4
44	Geranial	C15O	1267.3						38.5	33.1
45	Cinnamaldehyde	C6C3	1276.1		59.1					0.2
46	Thymol	C15O	1286.8	70.8							16.2		60.7
47	Carvacrol	C15O	1295.7				0.3				47.2		5.2
48	Citronellic acid	C15O	1299.3				0.3
49	delta-Elemene	C20	1339			0.1		0.1		0.2
50	Citronellyl acetate	C15O	1347.5							0.3
51	alpha-Cubebene	C20	1351.3					0.3
52	Eugenol	C6C3	1352.8		5.6
53	Geranyl acetate	C15O	1375.9			0.6		0.8	6.3
54	alpha-Copaene	C20	1381.4		0.3	0.5		6		0.1
55	beta-Elemene	C20	1393.1			0.6	0.8	6.5	0.1
56	Vanillin	other	1395.9									0.5
57	Isovanillin	other	1402									0.3
58	Sibirene	C20	1402.8				0.2
59	Sesquithujene	C20	1403.6			0.2		0.5
60	alpha-Chamipinene	C20	1412				0.5
61	alpha-Gurjunene	C20	1412.1					1.2
62	Cinnamic acid	C6C3	1421.6									5.8
63	alpha-Cedrene	C20	1425.2				1.1
64	Caryophyllene	C20	1427		7.1			1.4	1.7	0.8	1.8		1.1
65	gamma-Elemene	C20	1433.3			0.2
66	beta-Cedrene	C20	1433.9				0.6
67	(E)-alpha-Bergamotene	C20	1436.7			0.1		0.1
68	beta-Copaene	C20	1437					0.6
69	alpha-Guaiene	C20	1444.1					0.2
70	Thujopsene	C20	1444.7				49.4
71	Cinnamyl acetate	C6C3	1445.5		7.2
72	Isoeugenol	C6C3	1449.7						0.3
73	(E)-beta-Farnesene	C20	1452.9			0.3
74	Selina-5,11-diene	C20	1453.7					4.8
75	Sesquisabinene	C20	1455.9			0.3
76	Humulene	C20	1464.1		0.3				0.2		0.1
77	Guaia-6,9-diene	C20	1466.2					6.5
78	Alloaromadendrene	C20	1468.2			0.3	0.3	1.4
79	9-epi-(E)-Caryophyllene	C20	1477.2				0.3
80	Ishwarane	C20	1480.3					31.6
81	beta-Thujaplicin	C20O	1481.5				0.4
82	ar-Curcumene	C20	1483.4			8.4		3.4
83	Germacrene D	C20	1488.4			1.6
84	alpha-Amorphene	C20	1489						0.2
85	beta-Chamigrene	C20	1490.6				0.7
86	Aristolochene	C20	1492.2					2
87	(E)-Thujopsene	C20	1493.1				0.4
88	alpha-Zingiberene	C20	1496.9			33
89	beta-Selinene	C20	1496.9				0.3	2.4
90	epi-Cubebol	C20O	1502.1						0.2
91	alpha-Muurolene	C20	1503.3				0.5
92	(Z,E)-alpha-Farnesene	C20	1503.5			5.6
93	alpha-Selinene	C20	1505.6					5.9
94	beta-Bisabolene	C20	1510.1			7.4	4.2	1.5
95	Eugenyl acetate	C6C3	1514.3		0.1
96	alpha-Cuprenene	C20	1516				2.9
97	Bicyclosesquiphellandrene	C20	1518.8			0.4
98	gamma-Cadinene	C20	1520						1.2
99	delta-Cadinene	C20	1522.3			0.4	1.1	2	0.5
100	beta-Sesquiphellandrene	C20	1527.1			13.8
101	(E)-Calamenene	C20	1527.4					1.6
102	1,2-Dihydrocuparene	C20	1530.9				0.4
103	O-Methoxycinnamaldehyde	C6C3	1531.5		0.1
104	gamma-Dehydro-ar-himachalene	C20	1539.3					0.2
105	gamma-Cuprenene	C20	1542				2.4
106	alpha-Calacorene	C20	1548					0.4
107	Elemol	C20O	1552.7			0.5		0.3
108	(Z)-Sesquisabinene hydrate	C20O	1557.3			0.1		0.3
109	delta-Cuprenene	C20	1557.4				0.8
110	(E)-Nerolidol	C20O	1561.4			0.3						5.5
111	Germacrene B	C20	1568.2			0.4
112	Ledol	C20O	1580					0.2
113	Caryophyllene oxide	C20O	1591		0.3			1.4	0.5	0.1	0.2		0.3
114	(E)-Sesquisabinene hydrate	C20O	1593.4			0.2
115	Guaiol	C20O	1602.9				0.2
116	Viridiflorol	C20O	1606.8				0.8
117	epi-Globulol	C20O	1613.4				1.9	0.4
118	Zingiberenol	C20O	1616.2			0.3
119	Humulene oxide II	C20O	1618.2					0.6
120	Cedrol	C20O	1618.9				5.8
121	1,10-di-epi-Cubenol	C20O	1632.8				0.4	0.4
122	beta-Acorenol	C20O	1639.4				0.3
123	alpha-Muurolol	C20O	1652.1				0.2
124	alpha-Cadinol	C20O	1660.9			0.3	1.3
125	alpha-Bisabolol oxide B	C20O	1661.1					0.9
126	Himachalol	C20O	1666.9				1.3
127	epi-alpha-Bisabolol	C20O	1689				1.1	1.1
128	alpha-Costal	C20O	1694.9				2.7
129	Shyobunol	C20O	1701.7				1.6
130	(2Z,6E)-Farnesol	C20O	1719.4				2.1
131	(Z)-Thujopsenal	C20O	1727.6				0.2
132	gamma-Costol	C20O	1752.8				0.9
133	(Z)-Lanceol	C20O	1762.5				0.2
134	Cuparenal	C20O	1772.4				0.4
135	Benzyl benzoate	other	1775.2		0.3							51.2
136	alpha-Costol	C20O	1781.3				1.7
137	Vetiselinenol	C20O	1785.7				0.7
138	Alloevodionol	other	1936.8					0.8
139	m-Camphorene	other	1959									0.6
140	Sandaracopimara-8(14),15-diene	other	1985							0.1
141	Benzyl cinnamate	other	2110.3									32.2
142	Benzyl (E)-ferulate	other	2598.4									0.6
	total			99.1	99.4	95.2	92.7	90.1	99.3	96.9	99.6	99.3	98.8
Values are the percentage of the total peak area obtained from the total ion current chromatogram.
RI: Retention indices calculated against n-alkanes (C9-C40)
TA: Trachyspermum ammi, CV: Cinnamomum verum, ZO: Zingiber officinale, TD: Thujopsis dolabrata, CG: Cedrelopsis grevei, LP: Leptospermum petersonii, CC: Cymbopogon citratus, OC: Origanum compactum, MB: Myroxylon balsamum var. pereirae, TV: Thymus vulgaris ct. thymol
C15: Monoterpene hydrocarbons, C15O: Oxygenated monoterpenes, C20: Sesquiterpene hydrocarbons, C20O: Oxygenated sesquiterpenes, C6C3: Phenylpropanpoids.
