# Supplementary material for: In vitro and in silico prediction of antibacterial interaction between essential oils via graph embedding approach
Source: Sci Rep. 2023 Nov 2;13:18947. doi: 10.1038/s41598-023-46377-5 (PMC10622510; doi:10.1038/s41598-023-46377-5)
Supplement: Supplementary file 6 — Supplementary Table S6. [file 41598_2023_46377_MOESM6_ESM.xlsx]

## Sheet: S6_pred_3class_out
Table S6. Probability output of the synergistic and antagonistic interactions obtained by the proposed approach.
Essential oilA	Essential oilB	Probability	antagonistic
		synergistic	antagonistic
Cymbopogon citratus	Origanum compactum	0.669	0.075
Origanum compactum	Leptospermum petersonii	0.648	0.083
Origanum compactum	Mentha piperita	0.643	0.129
Origanum compactum	Myroxylon balsamum	0.629	0.161
Origanum compactum	Mentha arvensis	0.626	0.152
Origanum compactum	Coriandrum sativum	0.625	0.098
Origanum compactum	Origanum majorana	0.614	0.112
Cymbopogon citratus	Mentha piperita	0.614	0.098
Origanum compactum	Salvia officinalis	0.613	0.097
Origanum compactum	Cedrelopsis grevei	0.609	0.119
Cymbopogon citratus	Myroxylon balsamum	0.607	0.123
Origanum compactum	Ocimum basilicum	0.607	0.12
Origanum compactum	Artemisia dracunculus	0.605	0.125
Cymbopogon citratus	Leptospermum petersonii	0.603	0.062
Cymbopogon citratus	Mentha arvensis	0.601	0.116
Origanum compactum	Santalum album	0.598	0.123
Origanum compactum	Hyssopus officinalis	0.598	0.132
Origanum compactum	Backhousia citriodora	0.597	0.134
Origanum compactum	Gaultheria procumbens	0.596	0.135
Origanum compactum	Levisticum officinalis	0.593	0.137
Origanum compactum	Cedrus atlantica	0.591	0.136
Leptospermum petersonii	Mentha piperita	0.591	0.108
Origanum compactum	Melaleuca alternifolia	0.59	0.132
Origanum compactum	Cananga odorata	0.589	0.125
Origanum compactum	Trachyspermum ammi	0.585	0.19
Origanum compactum	Curcuma longa	0.585	0.14
Thymus vulgaris	Origanum compactum	0.584	0.182
Myroxylon balsamum	Leptospermum petersonii	0.584	0.135
Cymbopogon citratus	Coriandrum sativum	0.583	0.072
Origanum compactum	Salvia rosmarinus	0.581	0.149
Origanum compactum	Thymus mastichina	0.58	0.155
Origanum compactum	Lindera umbellata	0.579	0.142
Origanum compactum	Cymbopogon flexuosus	0.579	0.149
Origanum compactum	Helichrysum italicum	0.578	0.122
Leptospermum petersonii	Mentha arvensis	0.577	0.127
Cymbopogon citratus	Origanum majorana	0.576	0.083
Origanum compactum	Eucalyptus radiata	0.574	0.17
Cymbopogon citratus	Cedrelopsis grevei	0.572	0.089
Origanum compactum	Thujopsis dolabrata	0.571	0.148
Cymbopogon citratus	Salvia officinalis	0.571	0.071
Origanum compactum	Litsea cubeba	0.57	0.151
Cymbopogon citratus	Ocimum basilicum	0.57	0.089
Origanum compactum	Matricaria recutita	0.569	0.146
Cymbopogon citratus	Artemisia dracunculus	0.569	0.093
Origanum compactum	Corymbia citriodora	0.567	0.149
Cymbopogon citratus	Trachyspermum ammi	0.565	0.146
Mentha piperita	Coriandrum sativum	0.565	0.127
Myroxylon balsamum	Mentha piperita	0.564	0.206
Origanum compactum	Eucalyptus globulus	0.563	0.184
Cymbopogon citratus	Hyssopus officinalis	0.563	0.099
Cymbopogon citratus	Backhousia citriodora	0.563	0.101
Thymus vulgaris	Cymbopogon citratus	0.562	0.14
Leptospermum petersonii	Coriandrum sativum	0.562	0.079
Cymbopogon citratus	Gaultheria procumbens	0.562	0.101
Cymbopogon citratus	Santalum album	0.561	0.092
Mentha piperita	Mentha arvensis	0.56	0.196
Cymbopogon citratus	Levisticum officinalis	0.559	0.103
Origanum compactum	Elettaria cardamomum	0.558	0.167
Myroxylon balsamum	Coriandrum sativum	0.557	0.158
Cymbopogon citratus	Cedrus atlantica	0.557	0.102
Cymbopogon citratus	Melaleuca alternifolia	0.555	0.097
Leptospermum petersonii	Origanum majorana	0.554	0.091
Origanum compactum	Mentha spicata	0.553	0.126
Mentha piperita	Salvia officinalis	0.553	0.125
Mentha piperita	Origanum majorana	0.553	0.144
Cymbopogon citratus	Cananga odorata	0.552	0.093
Cymbopogon citratus	Curcuma longa	0.551	0.105
Origanum compactum	Matricaria chamomilla	0.55	0.161
Mentha arvensis	Coriandrum sativum	0.55	0.148
Cedrelopsis grevei	Leptospermum petersonii	0.55	0.098
Leptospermum petersonii	Salvia officinalis	0.549	0.078
Cymbopogon citratus	Thymus mastichina	0.549	0.116
Cymbopogon citratus	Salvia rosmarinus	0.549	0.112
Origanum compactum	Laurus nobilis	0.548	0.178
Origanum compactum	Melissa officinalis	0.547	0.152
Myroxylon balsamum	Salvia officinalis	0.547	0.155
Leptospermum petersonii	Ocimum basilicum	0.547	0.097
Cymbopogon citratus	Eucalyptus radiata	0.547	0.129
Cymbopogon citratus	Cymbopogon flexuosus	0.547	0.112
Cedrelopsis grevei	Mentha piperita	0.547	0.154
Origanum compactum	Eucalyptus polybractea	0.546	0.181
Leptospermum petersonii	Artemisia dracunculus	0.546	0.102
Mentha piperita	Ocimum basilicum	0.545	0.154
Cymbopogon citratus	Lindera umbellata	0.545	0.105
Origanum compactum	Eucalyptus dives	0.544	0.159
Origanum compactum	Zingiber officinale	0.543	0.163
Origanum compactum	Achillea millefolium	0.543	0.147
Myroxylon balsamum	Origanum majorana	0.543	0.177
Origanum compactum	Pelargonium spp	0.542	0.155
Origanum compactum	Eucalyptus smithii	0.542	0.196
Mentha piperita	Artemisia dracunculus	0.542	0.161
Trachyspermum ammi	Leptospermum petersonii	0.541	0.159
Myroxylon balsamum	Mentha arvensis	0.541	0.238
Leptospermum petersonii	Hyssopus officinalis	0.54	0.108
Leptospermum petersonii	Backhousia citriodora	0.54	0.11
Mentha arvensis	Salvia officinalis	0.539	0.146
Leptospermum petersonii	Gaultheria procumbens	0.539	0.111
Cymbopogon citratus	Helichrysum italicum	0.539	0.09
Thymus vulgaris	Leptospermum petersonii	0.538	0.152
Origanum compactum	Melaleuca cajuputii	0.538	0.181
Origanum compactum	Cinnamomum cassia	0.538	0.267
Leptospermum petersonii	Santalum album	0.538	0.101
Cymbopogon citratus	Eucalyptus globulus	0.538	0.14
Cymbopogon citratus	Litsea cubeba	0.538	0.113
Cymbopogon citratus	Thujopsis dolabrata	0.537	0.111
Origanum majorana	Mentha arvensis	0.537	0.167
Origanum compactum	Cinnamosma fragrans	0.537	0.181
Santalum album	Mentha piperita	0.536	0.159
Leptospermum petersonii	Levisticum officinalis	0.536	0.112
Cedrelopsis grevei	Myroxylon balsamum	0.535	0.19
Mentha piperita	Hyssopus officinalis	0.535	0.168
Cymbopogon citratus	Matricaria recutita	0.535	0.109
Origanum compactum	Carum carvi	0.534	0.145
Mentha piperita	Backhousia citriodora	0.534	0.171
Leptospermum petersonii	Cedrus atlantica	0.534	0.112
Myroxylon balsamum	Ocimum basilicum	0.533	0.19
Mentha piperita	Gaultheria procumbens	0.533	0.172
Cymbopogon citratus	Corymbia citriodora	0.533	0.112
Cymbopogon citratus	Cinnamomum cassia	0.533	0.21
Leptospermum petersonii	Melaleuca alternifolia	0.532	0.106
Origanum compactum	Anethum graveolens	0.531	0.146
Origanum majorana	Coriandrum sativum	0.53	0.106
Mentha piperita	Levisticum officinalis	0.53	0.175
Cedrelopsis grevei	Mentha arvensis	0.53	0.179
Origanum compactum	Pelrgonium x	0.529	0.173
Myroxylon balsamum	Artemisia dracunculus	0.529	0.198
Leptospermum petersonii	Cananga odorata	0.529	0.102
Mentha arvensis	Ocimum basilicum	0.528	0.179
Cymbopogon citratus	Elettaria cardamomum	0.528	0.125
Curcuma longa	Leptospermum petersonii	0.528	0.115
Cedrus atlantica	Mentha piperita	0.528	0.174
Origanum compactum	Eugenia caryophyllus	0.527	0.269
Melaleuca alternifolia	Mentha piperita	0.527	0.166
Leptospermum petersonii	Thymus mastichina	0.526	0.127
Leptospermum petersonii	Salvia rosmarinus	0.526	0.122
Cananga odorata	Mentha piperita	0.526	0.161
Salvia officinalis	Coriandrum sativum	0.525	0.092
Origanum compactum	Syzygium aromaticum	0.525	0.273
Origanum compactum	Aloysia triphylla	0.525	0.18
Mentha arvensis	Artemisia dracunculus	0.525	0.187
Cedrelopsis grevei	Coriandrum sativum	0.525	0.114
Myroxylon balsamum	Santalum album	0.524	0.196
Leptospermum petersonii	Cymbopogon flexuosus	0.524	0.122
Leptospermum petersonii	Eucalyptus radiata	0.523	0.14
Coriandrum sativum	Ocimum basilicum	0.523	0.115
Origanum compactum	Pelargonium asperum	0.522	0.17
Leptospermum petersonii	Lindera umbellata	0.522	0.115
Curcuma longa	Mentha piperita	0.522	0.178
Coriandrum sativum	Artemisia dracunculus	0.522	0.12
Origanum compactum	Melaleuca quinquenervia	0.521	0.202
Myroxylon balsamum	Hyssopus officinalis	0.521	0.207
Cymbopogon citratus	Eugenia caryophyllus	0.521	0.21
Origanum compactum	Citrus x	0.52	0.189
Myroxylon balsamum	Backhousia citriodora	0.52	0.211
Cymbopogon citratus	Syzygium aromaticum	0.52	0.214
Cymbopogon citratus	Laurus nobilis	0.52	0.134
Santalum album	Mentha arvensis	0.519	0.185
Myroxylon balsamum	Gaultheria procumbens	0.519	0.212
Cymbopogon citratus	Eucalyptus smithii	0.519	0.149
Origanum compactum	Thymus satureioides	0.518	0.177
Cymbopogon citratus	Matricaria chamomilla	0.518	0.12
Cymbopogon citratus	Eucalyptus polybractea	0.518	0.137
Trachyspermum ammi	Mentha piperita	0.517	0.239
Thymus vulgaris	Mentha piperita	0.517	0.23
Origanum majorana	Salvia officinalis	0.517	0.105
Origanum compactum	Cymbopogon winterianus	0.517	0.204
Mentha arvensis	Hyssopus officinalis	0.517	0.195
Leptospermum petersonii	Helichrysum italicum	0.517	0.098
Mentha piperita	Salvia rosmarinus	0.516	0.189
Mentha piperita	Helichrysum italicum	0.516	0.156
Mentha arvensis	Backhousia citriodora	0.516	0.199
Coriandrum sativum	Hyssopus officinalis	0.516	0.126
Myroxylon balsamum	Levisticum officinalis	0.515	0.214
Mentha piperita	Thymus mastichina	0.515	0.196
Mentha piperita	Lindera umbellata	0.515	0.179
Mentha piperita	Cymbopogon flexuosus	0.515	0.189
Mentha arvensis	Gaultheria procumbens	0.515	0.2
Cedrelopsis grevei	Origanum majorana	0.515	0.13
Backhousia citriodora	Coriandrum sativum	0.515	0.128
Myroxylon balsamum	Melaleuca alternifolia	0.514	0.205
Myroxylon balsamum	Cananga odorata	0.514	0.198
Leptospermum petersonii	Thujopsis dolabrata	0.514	0.121
Leptospermum petersonii	Litsea cubeba	0.514	0.123
Leptospermum petersonii	Eucalyptus globulus	0.514	0.152
Gaultheria procumbens	Coriandrum sativum	0.514	0.129
Santalum album	Coriandrum sativum	0.514	0.118
Origanum majorana	Ocimum basilicum	0.513	0.13
Myroxylon balsamum	Cedrus atlantica	0.513	0.214
Cymbopogon citratus	Mentha spicata	0.513	0.092
Cedrelopsis grevei	Salvia officinalis	0.513	0.113
Trachyspermum ammi	Coriandrum sativum	0.512	0.184
Cymbopogon citratus	Melissa officinalis	0.512	0.113
Coriandrum sativum	Levisticum officinalis	0.512	0.131
Salvia officinalis	Ocimum basilicum	0.511	0.113
Origanum majorana	Artemisia dracunculus	0.511	0.136
Mentha arvensis	Levisticum officinalis	0.511	0.202
Leptospermum petersonii	Matricaria recutita	0.511	0.119
Cymbopogon citratus	Eucalyptus dives	0.511	0.119
Thymus vulgaris	Coriandrum sativum	0.51	0.176
Salvia officinalis	Artemisia dracunculus	0.51	0.118
Melaleuca alternifolia	Mentha arvensis	0.51	0.193
Leptospermum petersonii	Corymbia citriodora	0.51	0.121
Cymbopogon citratus	Zingiber officinale	0.51	0.121
Cymbopogon citratus	Melaleuca cajuputii	0.51	0.136
Cedrus atlantica	Mentha arvensis	0.51	0.202
Cymbopogon citratus	Cinnamosma fragrans	0.509	0.136
Cedrus atlantica	Coriandrum sativum	0.509	0.13
Cananga odorata	Mentha arvensis	0.509	0.186
Mentha piperita	Eucalyptus radiata	0.508	0.214
Cymbopogon citratus	Achillea millefolium	0.508	0.108
Cedrelopsis grevei	Ocimum basilicum	0.508	0.139
Thujopsis dolabrata	Mentha piperita	0.507	0.188
Myroxylon balsamum	Curcuma longa	0.507	0.219
Leptospermum petersonii	Cinnamomum cassia	0.507	0.227
Cymbopogon citratus	Pelargonium spp	0.507	0.115
Mentha piperita	Litsea cubeba	0.506	0.191
Melaleuca alternifolia	Coriandrum sativum	0.506	0.125
Cedrelopsis grevei	Artemisia dracunculus	0.506	0.145
Origanum majorana	Hyssopus officinalis	0.505	0.143
Myroxylon balsamum	Helichrysum italicum	0.505	0.192
Mentha piperita	Matricaria recutita	0.505	0.185
Cinnamomum verum	Origanum compactum	0.504	0.28
Santalum album	Origanum majorana	0.504	0.134
Salvia officinalis	Hyssopus officinalis	0.504	0.124
Origanum majorana	Backhousia citriodora	0.504	0.146
Leptospermum petersonii	Elettaria cardamomum	0.504	0.136
Cananga odorata	Coriandrum sativum	0.504	0.119
Artemisia dracunculus	Ocimum basilicum	0.504	0.146
Trachyspermum ammi	Salvia officinalis	0.503	0.181
Salvia officinalis	Gaultheria procumbens	0.503	0.127
Origanum majorana	Gaultheria procumbens	0.503	0.146
Curcuma longa	Mentha arvensis	0.503	0.207
Curcuma longa	Coriandrum sativum	0.503	0.133
Backhousia citriodora	Salvia officinalis	0.503	0.126
Santalum album	Salvia officinalis	0.502	0.116
Mentha piperita	Corymbia citriodora	0.502	0.189
Origanum compactum	Pogostemon cablin	0.501	0.188
Thymus vulgaris	Salvia officinalis	0.5	0.173
Salvia rosmarinus	Coriandrum sativum	0.5	0.143
Salvia officinalis	Levisticum officinalis	0.5	0.129
Origanum majorana	Levisticum officinalis	0.5	0.148
Myroxylon balsamum	Salvia rosmarinus	0.5	0.231
Myroxylon balsamum	Lindera umbellata	0.5	0.221
Coriandrum sativum	Thymus mastichina	0.5	0.148
Mentha arvensis	Helichrysum italicum	0.499	0.181
Cedrelopsis grevei	Santalum album	0.499	0.143
Cedrelopsis grevei	Hyssopus officinalis	0.499	0.152
Myroxylon balsamum	Thymus mastichina	0.498	0.239
Myroxylon balsamum	Cymbopogon flexuosus	0.498	0.232
Cymbopogon flexuosus	Coriandrum sativum	0.498	0.142
Cymbopogon citratus	Pelrgonium x	0.498	0.13
Cymbopogon citratus	Carum carvi	0.498	0.106
Cedrus atlantica	Origanum majorana	0.498	0.148
Cedrelopsis grevei	Gaultheria procumbens	0.498	0.156
Cedrelopsis grevei	Backhousia citriodora	0.498	0.155
Cinnamomum verum	Cymbopogon citratus	0.497	0.218
Trachyspermum ammi	Origanum majorana	0.497	0.207
Santalum album	Ocimum basilicum	0.497	0.143
Salvia rosmarinus	Mentha arvensis	0.497	0.218
Origanum compactum	Ravensara aromatica	0.497	0.173
Ocimum basilicum	Hyssopus officinalis	0.497	0.153
Cymbopogon citratus	Melaleuca quinquenervia	0.497	0.152
Cedrus atlantica	Salvia officinalis	0.497	0.128
Thymus vulgaris	Origanum majorana	0.496	0.199
Mentha piperita	Eucalyptus globulus	0.496	0.231
Mentha arvensis	Lindera umbellata	0.496	0.208
Melaleuca alternifolia	Origanum majorana	0.496	0.142
Lindera umbellata	Coriandrum sativum	0.496	0.135
Leptospermum petersonii	Laurus nobilis	0.496	0.145
Leptospermum petersonii	Eugenia caryophyllus	0.496	0.227
Eucalyptus radiata	Coriandrum sativum	0.496	0.162
Cymbopogon citratus	Aloysia triphylla	0.496	0.135
Backhousia citriodora	Ocimum basilicum	0.496	0.156
Santalum album	Artemisia dracunculus	0.495	0.15
Mentha arvensis	Thymus mastichina	0.495	0.226
Melaleuca alternifolia	Salvia officinalis	0.495	0.122
Leptospermum petersonii	Eucalyptus polybractea	0.495	0.148
Gaultheria procumbens	Ocimum basilicum	0.495	0.157
Cymbopogon flexuosus	Mentha arvensis	0.495	0.219
Cedrelopsis grevei	Levisticum officinalis	0.495	0.158
Artemisia dracunculus	Hyssopus officinalis	0.495	0.159
Thymus vulgaris	Myroxylon balsamum	0.494	0.278
Origanum compactum	Commiphora myrrha	0.494	0.194
Leptospermum petersonii	Syzygium aromaticum	0.494	0.231
Leptospermum petersonii	Matricaria chamomilla	0.494	0.131
Leptospermum petersonii	Eucalyptus smithii	0.494	0.161
Cymbopogon citratus	Anethum graveolens	0.494	0.107
Cananga odorata	Origanum majorana	0.494	0.135
Backhousia citriodora	Artemisia dracunculus	0.494	0.162
Thymus vulgaris	Mentha arvensis	0.493	0.264
Origanum compactum	Pelargonium graveolens	0.493	0.185
Gaultheria procumbens	Artemisia dracunculus	0.493	0.163
Cymbopogon citratus	Citrus x	0.493	0.142
Trachyspermum ammi	Myroxylon balsamum	0.492	0.289
Trachyspermum ammi	Mentha arvensis	0.492	0.274
Origanum compactum	Cymbopogon martini	0.492	0.275
Ocimum basilicum	Levisticum officinalis	0.492	0.158
Mentha piperita	Mentha spicata	0.492	0.158
Mentha piperita	Elettaria cardamomum	0.492	0.209
Helichrysum italicum	Coriandrum sativum	0.492	0.116
Cymbopogon citratus	Cymbopogon winterianus	0.492	0.155
Curcuma longa	Origanum majorana	0.492	0.152
Cedrelopsis grevei	Cedrus atlantica	0.492	0.157
Cananga odorata	Salvia officinalis	0.492	0.117
Myroxylon balsamum	Thujopsis dolabrata	0.491	0.23
Leptospermum petersonii	Mentha spicata	0.491	0.1
Curcuma longa	Salvia officinalis	0.491	0.131
Cedrelopsis grevei	Melaleuca alternifolia	0.491	0.151
Myroxylon balsamum	Matricaria recutita	0.49	0.226
Myroxylon balsamum	Litsea cubeba	0.49	0.234
Cedrus atlantica	Ocimum basilicum	0.49	0.158
Artemisia dracunculus	Levisticum officinalis	0.49	0.165
Trachyspermum ammi	Cedrelopsis grevei	0.489	0.22
Thujopsis dolabrata	Coriandrum sativum	0.489	0.141
Origanum compactum	Ledum groenlandicum	0.489	0.199
Myroxylon balsamum	Eucalyptus radiata	0.489	0.26
Litsea cubeba	Coriandrum sativum	0.489	0.143
Leptospermum petersonii	Melissa officinalis	0.489	0.123
Cymbopogon citratus	Pelargonium asperum	0.489	0.126
Cedrelopsis grevei	Cananga odorata	0.489	0.145
Thymus vulgaris	Cedrelopsis grevei	0.488	0.211
Santalum album	Hyssopus officinalis	0.488	0.157
Salvia rosmarinus	Salvia officinalis	0.488	0.14
Salvia rosmarinus	Origanum majorana	0.488	0.162
Salvia officinalis	Thymus mastichina	0.488	0.146
Melaleuca alternifolia	Ocimum basilicum	0.488	0.151
Leptospermum petersonii	Eucalyptus dives	0.488	0.129
Cedrus atlantica	Artemisia dracunculus	0.488	0.165
Leptospermum petersonii	Zingiber officinale	0.487	0.132
Trachyspermum ammi	Ocimum basilicum	0.487	0.221
Thujopsis dolabrata	Mentha arvensis	0.487	0.217
Santalum album	Backhousia citriodora	0.487	0.16
Origanum majorana	Thymus mastichina	0.487	0.168
Myroxylon balsamum	Corymbia citriodora	0.487	0.231
Mentha arvensis	Litsea cubeba	0.487	0.221
Melaleuca alternifolia	Artemisia dracunculus	0.487	0.158
Matricaria recutita	Coriandrum sativum	0.487	0.138
Eucalyptus radiata	Mentha arvensis	0.487	0.246
Eucalyptus globulus	Coriandrum sativum	0.487	0.176
Cymbopogon flexuosus	Salvia officinalis	0.487	0.14
Cymbopogon citratus	Thymus satureioides	0.487	0.132
Cananga odorata	Ocimum basilicum	0.487	0.145
Backhousia citriodora	Hyssopus officinalis	0.487	0.17
Thymus vulgaris	Ocimum basilicum	0.486	0.212
Santalum album	Gaultheria procumbens	0.486	0.161
Mentha piperita	Matricaria chamomilla	0.486	0.201
Mentha arvensis	Matricaria recutita	0.486	0.214
Leptospermum petersonii	Melaleuca cajuputii	0.486	0.148
Leptospermum petersonii	Cinnamosma fragrans	0.486	0.147
Gaultheria procumbens	Hyssopus officinalis	0.486	0.171
Cymbopogon flexuosus	Origanum majorana	0.486	0.161
Cedrelopsis grevei	Curcuma longa	0.486	0.162
Origanum majorana	Lindera umbellata	0.485	0.153
Eucalyptus radiata	Salvia officinalis	0.485	0.161
Corymbia citriodora	Coriandrum sativum	0.485	0.141
Cananga odorata	Artemisia dracunculus	0.485	0.151
Backhousia citriodora	Gaultheria procumbens	0.485	0.174
Lindera umbellata	Salvia officinalis	0.484	0.132
Leptospermum petersonii	Pelargonium spp	0.484	0.125
Leptospermum petersonii	Achillea millefolium	0.484	0.118
Curcuma longa	Ocimum basilicum	0.484	0.162
Trachyspermum ammi	Artemisia dracunculus	0.483	0.23
Santalum album	Levisticum officinalis	0.483	0.163
Origanum compactum	Chamaecyparis obtusa	0.483	0.2
Mentha piperita	Melissa officinalis	0.483	0.191
Hyssopus officinalis	Levisticum officinalis	0.483	0.173
Eucalyptus radiata	Origanum majorana	0.483	0.185
Corymbia citriodora	Mentha arvensis	0.483	0.218
Thymus vulgaris	Artemisia dracunculus	0.482	0.22
Origanum majorana	Helichrysum italicum	0.482	0.131
Myroxylon balsamum	Mentha spicata	0.482	0.196
Mentha piperita	Laurus nobilis	0.482	0.222
Curcuma longa	Artemisia dracunculus	0.482	0.169
Cedrelopsis grevei	Salvia rosmarinus	0.482	0.171
Backhousia citriodora	Levisticum officinalis	0.482	0.176
Gaultheria procumbens	Levisticum officinalis	0.481	0.177
Cymbopogon citratus	Cymbopogon martini	0.481	0.214
Cedrus atlantica	Hyssopus officinalis	0.481	0.173
Cedrelopsis grevei	Thymus mastichina	0.481	0.178
Cedrus atlantica	Santalum album	0.481	0.162
Mentha piperita	Eucalyptus polybractea	0.48	0.226
Mentha piperita	Eucalyptus dives	0.48	0.2
Mentha piperita	Achillea millefolium	0.48	0.184
Melaleuca alternifolia	Hyssopus officinalis	0.48	0.166
Cedrus atlantica	Backhousia citriodora	0.48	0.176
Cedrelopsis grevei	Cymbopogon flexuosus	0.48	0.172
Santalum album	Melaleuca alternifolia	0.48	0.155
Salvia rosmarinus	Ocimum basilicum	0.48	0.172
Thymus mastichina	Ocimum basilicum	0.479	0.179
Melaleuca alternifolia	Backhousia citriodora	0.479	0.168
Helichrysum italicum	Salvia officinalis	0.479	0.114
Cedrus atlantica	Gaultheria procumbens	0.479	0.177
Cedrelopsis grevei	Lindera umbellata	0.479	0.163
Zingiber officinale	Mentha piperita	0.478	0.204
Trachyspermum ammi	Santalum album	0.478	0.227
Melaleuca alternifolia	Gaultheria procumbens	0.478	0.169
Elettaria cardamomum	Coriandrum sativum	0.478	0.158
Cymbopogon flexuosus	Ocimum basilicum	0.478	0.172
Cedrelopsis grevei	Helichrysum italicum	0.478	0.14
Cananga odorata	Hyssopus officinalis	0.478	0.158
Santalum album	Cananga odorata	0.478	0.149
Thymus vulgaris	Santalum album	0.477	0.217
Thujopsis dolabrata	Salvia officinalis	0.477	0.138
Thujopsis dolabrata	Origanum majorana	0.477	0.159
Salvia rosmarinus	Artemisia dracunculus	0.477	0.18
Origanum majorana	Litsea cubeba	0.477	0.163
Mentha piperita	Pelargonium spp	0.477	0.195
Litsea cubeba	Salvia officinalis	0.477	0.141
Lindera umbellata	Ocimum basilicum	0.477	0.163
Cananga odorata	Gaultheria procumbens	0.477	0.162
Cananga odorata	Backhousia citriodora	0.477	0.161
Thymus mastichina	Artemisia dracunculus	0.476	0.186
Mentha spicata	Mentha arvensis	0.476	0.184
Eucalyptus globulus	Salvia officinalis	0.476	0.174
Cymbopogon flexuosus	Artemisia dracunculus	0.476	0.179
Cedrus atlantica	Levisticum officinalis	0.476	0.179
Cedrelopsis grevei	Eucalyptus radiata	0.476	0.195
Salvia officinalis	Matricaria recutita	0.475	0.136
Myroxylon balsamum	Eucalyptus globulus	0.475	0.279
Mentha piperita	Eucalyptus smithii	0.475	0.244
Melaleuca alternifolia	Levisticum officinalis	0.475	0.171
Lindera umbellata	Artemisia dracunculus	0.475	0.17
Leptospermum petersonii	Carum carvi	0.475	0.115
Helichrysum italicum	Ocimum basilicum	0.475	0.14
Curcuma longa	Santalum album	0.475	0.166
Coriandrum sativum	Cinnamomum cassia	0.475	0.26
Origanum majorana	Matricaria recutita	0.475	0.157
Trachyspermum ammi	Hyssopus officinalis	0.474	0.24
Thymus vulgaris	Hyssopus officinalis	0.474	0.23
Origanum compactum	Mentha x	0.474	0.194
Myroxylon balsamum	Elettaria cardamomum	0.474	0.255
Leptospermum petersonii	Pelrgonium x	0.474	0.141
Helichrysum italicum	Artemisia dracunculus	0.474	0.147
Eucalyptus radiata	Ocimum basilicum	0.474	0.196
Curcuma longa	Hyssopus officinalis	0.474	0.177
Cananga odorata	Levisticum officinalis	0.474	0.164
Trachyspermum ammi	Backhousia citriodora	0.473	0.244
Origanum majorana	Corymbia citriodora	0.473	0.16
Origanum compactum	Lavandula angustifolia	0.473	0.193
Origanum compactum	Cymbopogon nardus	0.473	0.223
Leptospermum petersonii	Melaleuca quinquenervia	0.473	0.165
Eucalyptus globulus	Origanum majorana	0.473	0.2
Eucalyptus globulus	Mentha arvensis	0.473	0.265
Curcuma longa	Backhousia citriodora	0.473	0.18
Corymbia citriodora	Salvia officinalis	0.473	0.139
Cedrus atlantica	Melaleuca alternifolia	0.473	0.171
Trachyspermum ammi	Gaultheria procumbens	0.472	0.245
Thymus vulgaris	Backhousia citriodora	0.472	0.234
Origanum compactum	Juniperus virginiana	0.472	0.216
Mentha piperita	Melaleuca cajuputii	0.472	0.226
Mentha piperita	Cinnamosma fragrans	0.472	0.225
Mentha arvensis	Elettaria cardamomum	0.472	0.241
Leptospermum petersonii	Aloysia triphylla	0.472	0.146
Cymbopogon citratus	Pogostemon cablin	0.472	0.14
Curcuma longa	Gaultheria procumbens	0.472	0.181
Cedrelopsis grevei	Thujopsis dolabrata	0.472	0.17
Thymus vulgaris	Gaultheria procumbens	0.471	0.235
Santalum album	Salvia rosmarinus	0.471	0.176
Mentha piperita	Carum carvi	0.471	0.181
Leptospermum petersonii	Anethum graveolens	0.471	0.116
Eucalyptus radiata	Artemisia dracunculus	0.471	0.204
Cinnamomum verum	Leptospermum petersonii	0.471	0.236
Cedrelopsis grevei	Litsea cubeba	0.471	0.173
Cedrus atlantica	Cananga odorata	0.471	0.164
Santalum album	Thymus mastichina	0.47	0.183
Melaleuca alternifolia	Cananga odorata	0.47	0.157
Salvia rosmarinus	Hyssopus officinalis	0.47	0.188
Thymus mastichina	Hyssopus officinalis	0.469	0.195
Thujopsis dolabrata	Ocimum basilicum	0.469	0.17
Santalum album	Cymbopogon flexuosus	0.469	0.176
Salvia rosmarinus	Backhousia citriodora	0.469	0.191
Myroxylon balsamum	Matricaria chamomilla	0.469	0.246
Matricaria chamomilla	Coriandrum sativum	0.469	0.151
Leptospermum petersonii	Citrus x	0.469	0.154
Curcuma longa	Levisticum officinalis	0.469	0.183
Cedrelopsis grevei	Matricaria recutita	0.469	0.167
Litsea cubeba	Ocimum basilicum	0.469	0.174
Coriandrum sativum	Laurus nobilis	0.469	0.169
Trachyspermum ammi	Levisticum officinalis	0.468	0.248
Trachyspermum ammi	Cananga odorata	0.468	0.229
Thymus vulgaris	Levisticum officinalis	0.468	0.238
Santalum album	Lindera umbellata	0.468	0.167
Salvia rosmarinus	Gaultheria procumbens	0.468	0.192
Myroxylon balsamum	Melissa officinalis	0.468	0.234
Mentha piperita	Anethum graveolens	0.468	0.182
Lindera umbellata	Hyssopus officinalis	0.468	0.178
Leptospermum petersonii	Cymbopogon winterianus	0.468	0.167
Cymbopogon flexuosus	Hyssopus officinalis	0.468	0.188
Coriandrum sativum	Eucalyptus polybractea	0.468	0.171
Backhousia citriodora	Thymus mastichina	0.468	0.198
Trachyspermum ammi	Melaleuca alternifolia	0.467	0.238
Trachyspermum ammi	Cedrus atlantica	0.467	0.247
Thymus vulgaris	Cananga odorata	0.467	0.219
Thujopsis dolabrata	Artemisia dracunculus	0.467	0.178
Salvia officinalis	Elettaria cardamomum	0.467	0.155
Mentha spicata	Coriandrum sativum	0.467	0.117
Matricaria recutita	Ocimum basilicum	0.467	0.167
Litsea cubeba	Artemisia dracunculus	0.467	0.181
Lindera umbellata	Backhousia citriodora	0.467	0.181
Helichrysum italicum	Hyssopus officinalis	0.467	0.153
Gaultheria procumbens	Thymus mastichina	0.467	0.199
Cymbopogon flexuosus	Backhousia citriodora	0.467	0.191
Curcuma longa	Cedrus atlantica	0.467	0.183
Coriandrum sativum	Eucalyptus smithii	0.467	0.186
Cedrelopsis grevei	Corymbia citriodora	0.467	0.17
Backhousia citriodora	Helichrysum italicum	0.467	0.156
Thymus vulgaris	Cedrus atlantica	0.466	0.237
Santalum album	Helichrysum italicum	0.466	0.144
Salvia officinalis	Cinnamomum cassia	0.466	0.256
Origanum compactum	Ocimum tenuiflorum	0.466	0.294
Origanum compactum	Citrus bergamia	0.466	0.226
Myroxylon balsamum	Achillea millefolium	0.466	0.227
Mentha piperita	Cinnamomum cassia	0.466	0.327
Mentha arvensis	Matricaria chamomilla	0.466	0.232
Lindera umbellata	Gaultheria procumbens	0.466	0.182
Leptospermum petersonii	Pelargonium asperum	0.466	0.137
Helichrysum italicum	Gaultheria procumbens	0.466	0.157
Cymbopogon flexuosus	Gaultheria procumbens	0.466	0.192
Curcuma longa	Melaleuca alternifolia	0.466	0.175
Cedrelopsis grevei	Eucalyptus globulus	0.466	0.211
Thymus vulgaris	Melaleuca alternifolia	0.466	0.228
Santalum album	Eucalyptus radiata	0.465	0.201
Salvia rosmarinus	Levisticum officinalis	0.465	0.194
Origanum majorana	Elettaria cardamomum	0.465	0.179
Matricaria recutita	Artemisia dracunculus	0.465	0.174
Cymbopogon citratus	Commiphora myrrha	0.465	0.145
Curcuma longa	Cananga odorata	0.465	0.168
Corymbia citriodora	Ocimum basilicum	0.465	0.171
Thymus mastichina	Levisticum officinalis	0.464	0.202
Myroxylon balsamum	Eucalyptus dives	0.464	0.244
Mentha arvensis	Melissa officinalis	0.464	0.22
Melissa officinalis	Coriandrum sativum	0.464	0.142
Leptospermum petersonii	Thymus satureioides	0.464	0.143
Cymbopogon citratus	Ravensara aromatica	0.464	0.128
Coriandrum sativum	Eugenia caryophyllus	0.464	0.26
Mentha piperita	Pelrgonium x	0.463	0.217
Lindera umbellata	Levisticum officinalis	0.463	0.185
Helichrysum italicum	Levisticum officinalis	0.463	0.159
Eucalyptus radiata	Hyssopus officinalis	0.463	0.213
Eucalyptus globulus	Ocimum basilicum	0.463	0.212
Cymbopogon flexuosus	Levisticum officinalis	0.463	0.194
Corymbia citriodora	Artemisia dracunculus	0.463	0.178
Coriandrum sativum	Eucalyptus dives	0.463	0.149
Cedrus atlantica	Salvia rosmarinus	0.463	0.194
Myroxylon balsamum	Zingiber officinale	0.462	0.249
Myroxylon balsamum	Pelargonium spp	0.462	0.239
Myroxylon balsamum	Laurus nobilis	0.462	0.27
Mentha arvensis	Achillea millefolium	0.462	0.213
Eucalyptus radiata	Backhousia citriodora	0.462	0.217
Cedrus atlantica	Thymus mastichina	0.462	0.201
Zingiber officinale	Coriandrum sativum	0.462	0.153
Syzygium aromaticum	Coriandrum sativum	0.462	0.264
Melaleuca alternifolia	Salvia rosmarinus	0.462	0.186
Mentha arvensis	Eucalyptus dives	0.461	0.23
Melaleuca alternifolia	Thymus mastichina	0.461	0.193
Eucalyptus radiata	Gaultheria procumbens	0.461	0.218
Cymbopogon citratus	Pelargonium graveolens	0.461	0.138
Cymbopogon citratus	Ledum groenlandicum	0.461	0.148
Cedrus atlantica	Lindera umbellata	0.461	0.184
Cedrus atlantica	Helichrysum italicum	0.461	0.158
Cedrus atlantica	Cymbopogon flexuosus	0.461	0.194
Cananga odorata	Salvia rosmarinus	0.461	0.178
Trachyspermum ammi	Helichrysum italicum	0.46	0.223
Thujopsis dolabrata	Santalum album	0.46	0.175
Thujopsis dolabrata	Hyssopus officinalis	0.46	0.186
Santalum album	Litsea cubeba	0.46	0.178
Origanum compactum	Santalum austrocaledonicum	0.46	0.227
Myroxylon balsamum	Eucalyptus polybractea	0.46	0.274
Mentha piperita	Aloysia triphylla	0.46	0.224
Mentha arvensis	Laurus nobilis	0.46	0.255
Melaleuca alternifolia	Cymbopogon flexuosus	0.46	0.186
Eucalyptus globulus	Artemisia dracunculus	0.46	0.22
Cananga odorata	Thymus mastichina	0.46	0.185
Zingiber officinale	Mentha arvensis	0.459	0.235
Trachyspermum ammi	Curcuma longa	0.459	0.253
Thymus vulgaris	Curcuma longa	0.459	0.243
Thujopsis dolabrata	Backhousia citriodora	0.459	0.189
Myroxylon balsamum	Carum carvi	0.459	0.222
Melaleuca cajuputii	Coriandrum sativum	0.459	0.171
Melaleuca alternifolia	Lindera umbellata	0.459	0.177
Coriandrum sativum	Cinnamosma fragrans	0.459	0.17
Coriandrum sativum	Achillea millefolium	0.459	0.137
Cedrelopsis grevei	Elettaria cardamomum	0.459	0.19
Cananga odorata	Cymbopogon flexuosus	0.459	0.178
Litsea cubeba	Hyssopus officinalis	0.459	0.19
Thymus vulgaris	Helichrysum italicum	0.458	0.213
Thujopsis dolabrata	Gaultheria procumbens	0.458	0.19
Salvia officinalis	Laurus nobilis	0.458	0.166
Pelargonium spp	Coriandrum sativum	0.458	0.145
Origanum majorana	Mentha spicata	0.458	0.133
Mentha arvensis	Pelargonium spp	0.458	0.225
Mentha arvensis	Eucalyptus polybractea	0.458	0.259
Melaleuca alternifolia	Helichrysum italicum	0.458	0.152
Matricaria recutita	Hyssopus officinalis	0.458	0.183
Matricaria chamomilla	Salvia officinalis	0.458	0.148
Litsea cubeba	Backhousia citriodora	0.458	0.193
Eucalyptus radiata	Levisticum officinalis	0.458	0.221
Cymbopogon citratus	Ocimum tenuiflorum	0.458	0.228
Cananga odorata	Lindera umbellata	0.458	0.169
Santalum album	Matricaria recutita	0.458	0.172
Salvia officinalis	Eucalyptus polybractea	0.457	0.169
Origanum majorana	Matricaria chamomilla	0.457	0.171
Mentha piperita	Pelargonium asperum	0.457	0.212
Litsea cubeba	Gaultheria procumbens	0.457	0.194
Elettaria cardamomum	Ocimum basilicum	0.457	0.19
Curcuma longa	Salvia rosmarinus	0.457	0.198
Backhousia citriodora	Matricaria recutita	0.457	0.186
Santalum album	Corymbia citriodora	0.456	0.175
Salvia officinalis	Eucalyptus smithii	0.456	0.184
Origanum majorana	Laurus nobilis	0.456	0.191
Myroxylon balsamum	Anethum graveolens	0.456	0.224
Mentha piperita	Eugenia caryophyllus	0.456	0.328
Melaleuca alternifolia	Eucalyptus radiata	0.456	0.212
Leptospermum petersonii	Cymbopogon martini	0.456	0.231
Gaultheria procumbens	Matricaria recutita	0.456	0.187
Cedrus atlantica	Eucalyptus radiata	0.456	0.22
Cananga odorata	Helichrysum italicum	0.456	0.145
Thujopsis dolabrata	Levisticum officinalis	0.455	0.193
Salvia officinalis	Eugenia caryophyllus	0.455	0.256
Origanum majorana	Eucalyptus polybractea	0.455	0.194
Origanum majorana	Cinnamomum cassia	0.455	0.29
Mentha piperita	Melaleuca quinquenervia	0.455	0.249
Mentha piperita	Citrus x	0.455	0.235
Cymbopogon citratus	Chamaecyparis obtusa	0.455	0.149
Curcuma longa	Thymus mastichina	0.455	0.206
Curcuma longa	Cymbopogon flexuosus	0.455	0.198
Corymbia citriodora	Hyssopus officinalis	0.455	0.187
Cananga odorata	Eucalyptus radiata	0.455	0.203
Syzygium aromaticum	Salvia officinalis	0.454	0.261
Santalum album	Eucalyptus globulus	0.454	0.217
Mentha spicata	Salvia officinalis	0.454	0.115
Mentha arvensis	Carum carvi	0.454	0.209
Litsea cubeba	Levisticum officinalis	0.454	0.196
Elettaria cardamomum	Artemisia dracunculus	0.454	0.198
Curcuma longa	Lindera umbellata	0.454	0.188
Curcuma longa	Helichrysum italicum	0.454	0.162
Corymbia citriodora	Backhousia citriodora	0.454	0.19
Trachyspermum ammi	Salvia rosmarinus	0.453	0.267
Trachyspermum ammi	Lindera umbellata	0.453	0.255
Myroxylon balsamum	Melaleuca cajuputii	0.453	0.274
Myroxylon balsamum	Eucalyptus smithii	0.453	0.294
Myroxylon balsamum	Cinnamosma fragrans	0.453	0.273
Mentha piperita	Thymus satureioides	0.453	0.22
Mentha piperita	Syzygium aromaticum	0.453	0.333
Matricaria recutita	Levisticum officinalis	0.453	0.189
Corymbia citriodora	Gaultheria procumbens	0.453	0.191
Cedrus atlantica	Thujopsis dolabrata	0.453	0.192
Cedrelopsis grevei	Mentha spicata	0.453	0.142
Thymus vulgaris	Salvia rosmarinus	0.453	0.256
Origanum majorana	Melissa officinalis	0.453	0.161
Thymus vulgaris	Lindera umbellata	0.452	0.244
Thujopsis dolabrata	Melaleuca alternifolia	0.452	0.184
Origanum majorana	Eucalyptus smithii	0.452	0.211
Mentha arvensis	Eucalyptus smithii	0.452	0.279
Melissa officinalis	Salvia officinalis	0.452	0.14
Eucalyptus globulus	Hyssopus officinalis	0.452	0.23
Cedrus atlantica	Litsea cubeba	0.452	0.195
Trachyspermum ammi	Cymbopogon flexuosus	0.451	0.267
Thymus vulgaris	Cymbopogon flexuosus	0.451	0.256
Thujopsis dolabrata	Cananga odorata	0.451	0.176
Salvia officinalis	Eucalyptus dives	0.451	0.147
Origanum majorana	Eucalyptus dives	0.451	0.17
Mentha spicata	Ocimum basilicum	0.451	0.142
Mentha arvensis	Melaleuca cajuputii	0.451	0.259
Mentha arvensis	Anethum graveolens	0.451	0.21
Melaleuca alternifolia	Litsea cubeba	0.451	0.188
Cedrus atlantica	Matricaria recutita	0.451	0.188
Cedrelopsis grevei	Matricaria chamomilla	0.451	0.182
Zingiber officinale	Salvia officinalis	0.45	0.15
Zingiber officinale	Origanum majorana	0.45	0.173
Trachyspermum ammi	Thymus mastichina	0.45	0.276
Thymus vulgaris	Thymus mastichina	0.45	0.265
Salvia rosmarinus	Thymus mastichina	0.45	0.219
Salvia rosmarinus	Lindera umbellata	0.45	0.2
Salvia rosmarinus	Helichrysum italicum	0.45	0.174
Salvia rosmarinus	Cymbopogon flexuosus	0.45	0.21
Mentha piperita	Cymbopogon winterianus	0.45	0.252
Mentha arvensis	Cinnamosma fragrans	0.45	0.258
Helichrysum italicum	Thymus mastichina	0.45	0.18
Eucalyptus globulus	Gaultheria procumbens	0.45	0.235
Eucalyptus globulus	Backhousia citriodora	0.45	0.234
Corymbia citriodora	Levisticum officinalis	0.45	0.193
Cedrelopsis grevei	Laurus nobilis	0.45	0.202
Carum carvi	Coriandrum sativum	0.45	0.134
Melaleuca alternifolia	Matricaria recutita	0.45	0.181
Cananga odorata	Litsea cubeba	0.45	0.18
Origanum majorana	Achillea millefolium	0.449	0.155
Mentha spicata	Artemisia dracunculus	0.449	0.148
Matricaria chamomilla	Ocimum basilicum	0.449	0.183
Cymbopogon flexuosus	Helichrysum italicum	0.449	0.172
Curcuma longa	Eucalyptus radiata	0.449	0.225
Cananga odorata	Matricaria recutita	0.449	0.173
Santalum album	Elettaria cardamomum	0.448	0.195
Salvia officinalis	Melaleuca cajuputii	0.448	0.169
Salvia officinalis	Cinnamosma fragrans	0.448	0.168
Lindera umbellata	Thymus mastichina	0.448	0.207
Leptospermum petersonii	Pogostemon cablin	0.448	0.152
Cymbopogon flexuosus	Thymus mastichina	0.448	0.218
Cymbopogon flexuosus	Lindera umbellata	0.448	0.2
Cymbopogon citratus	Cymbopogon nardus	0.448	0.168
Coriandrum sativum	Pelrgonium x	0.448	0.163
Cedrus atlantica	Corymbia citriodora	0.448	0.192
Cedrelopsis grevei	Eucalyptus polybractea	0.448	0.206
Salvia officinalis	Achillea millefolium	0.447	0.135
Origanum majorana	Pelargonium spp	0.447	0.164
Origanum compactum	Copaifera officinalis	0.447	0.185
Ocimum basilicum	Laurus nobilis	0.447	0.203
Melaleuca alternifolia	Corymbia citriodora	0.447	0.184
Matricaria chamomilla	Artemisia dracunculus	0.447	0.19
Lindera umbellata	Helichrysum italicum	0.447	0.164
Elettaria cardamomum	Hyssopus officinalis	0.447	0.207
Coriandrum sativum	Anethum graveolens	0.447	0.135
Cedrelopsis grevei	Melissa officinalis	0.447	0.172
Pelargonium spp	Salvia officinalis	0.446	0.143
Origanum majorana	Melaleuca cajuputii	0.446	0.194
Origanum majorana	Cinnamosma fragrans	0.446	0.193
Ocimum basilicum	Eucalyptus polybractea	0.446	0.206
Myroxylon balsamum	Pelrgonium x	0.446	0.264
Eucalyptus radiata	Helichrysum italicum	0.446	0.197
Eucalyptus globulus	Levisticum officinalis	0.446	0.238
Cymbopogon citratus	Juniperus virginiana	0.446	0.162
Curcuma longa	Thujopsis dolabrata	0.446	0.196
Curcuma longa	Litsea cubeba	0.446	0.2
Cananga odorata	Corymbia citriodora	0.446	0.177
Aloysia triphylla	Coriandrum sativum	0.446	0.169
Origanum compactum	Citrus aurantium	0.445	0.224
Melissa officinalis	Ocimum basilicum	0.445	0.172
Coriandrum sativum	Melaleuca quinquenervia	0.445	0.189
Cedrelopsis grevei	Eucalyptus smithii	0.445	0.223
Cedrelopsis grevei	Eucalyptus dives	0.445	0.18
Cedrelopsis grevei	Cinnamomum cassia	0.445	0.305
Cananga odorata	Eucalyptus globulus	0.445	0.219
Backhousia citriodora	Elettaria cardamomum	0.445	0.211
Artemisia dracunculus	Laurus nobilis	0.445	0.211
Melaleuca alternifolia	Eucalyptus globulus	0.445	0.228
Trachyspermum ammi	Thujopsis dolabrata	0.444	0.265
Thymus vulgaris	Trachyspermum ammi	0.444	0.319
Thymus vulgaris	Thujopsis dolabrata	0.444	0.255
Origanum majorana	Eugenia caryophyllus	0.444	0.29
Gaultheria procumbens	Elettaria cardamomum	0.444	0.212
Curcuma longa	Matricaria recutita	0.444	0.193
Cedrelopsis grevei	Zingiber officinale	0.444	0.184
Cedrus atlantica	Eucalyptus globulus	0.444	0.237
Trachyspermum ammi	Matricaria recutita	0.443	0.261
Thymus vulgaris	Matricaria recutita	0.443	0.25
Syzygium aromaticum	Origanum majorana	0.443	0.295
Ocimum basilicum	Eucalyptus smithii	0.443	0.223
Ocimum basilicum	Eucalyptus dives	0.443	0.18
Mentha spicata	Hyssopus officinalis	0.443	0.156
Mentha arvensis	Pelrgonium x	0.443	0.249
Melissa officinalis	Artemisia dracunculus	0.443	0.18
Eucalyptus radiata	Salvia rosmarinus	0.443	0.239
Eucalyptus radiata	Lindera umbellata	0.443	0.226
Cymbopogon citratus	Mentha x	0.443	0.144
Cinnamomum cassia	Ocimum basilicum	0.443	0.306
Cedrelopsis grevei	Achillea millefolium	0.443	0.166
Artemisia dracunculus	Eucalyptus polybractea	0.443	0.214
Cymbopogon citratus	Lavandula angustifolia	0.443	0.143
Zingiber officinale	Ocimum basilicum	0.442	0.184
Trachyspermum ammi	Litsea cubeba	0.442	0.27
Thymus vulgaris	Litsea cubeba	0.442	0.259
Thujopsis dolabrata	Salvia rosmarinus	0.442	0.208
Santalum album	Mentha spicata	0.442	0.146
Myroxylon balsamum	Aloysia triphylla	0.442	0.272
Mentha spicata	Gaultheria procumbens	0.442	0.16
Mentha spicata	Backhousia citriodora	0.442	0.159
Eucalyptus radiata	Cymbopogon flexuosus	0.442	0.238
Cymbopogon citratus	Citrus bergamia	0.442	0.17
Curcuma longa	Corymbia citriodora	0.442	0.197
Citrus x	Coriandrum sativum	0.442	0.177
Cedrelopsis grevei	Pelargonium spp	0.442	0.175
Thymus vulgaris	Eucalyptus radiata	0.441	0.287
Salvia rosmarinus	Litsea cubeba	0.441	0.212
Ocimum basilicum	Achillea millefolium	0.441	0.166
Myroxylon balsamum	Pelargonium asperum	0.441	0.259
Leptospermum petersonii	Ravensara aromatica	0.441	0.138
Leptospermum petersonii	Commiphora myrrha	0.441	0.156
Eucalyptus radiata	Thymus mastichina	0.441	0.247
Elettaria cardamomum	Levisticum officinalis	0.441	0.215
Cymbopogon winterianus	Coriandrum sativum	0.441	0.192
Artemisia dracunculus	Eucalyptus dives	0.441	0.188
Trachyspermum ammi	Eucalyptus radiata	0.44	0.298
Trachyspermum ammi	Corymbia citriodora	0.44	0.266
Thujopsis dolabrata	Thymus mastichina	0.44	0.216
Thujopsis dolabrata	Lindera umbellata	0.44	0.198
Thujopsis dolabrata	Helichrysum italicum	0.44	0.17
Thujopsis dolabrata	Cymbopogon flexuosus	0.44	0.208
Santalum album	Matricaria chamomilla	0.44	0.187
Salvia rosmarinus	Matricaria recutita	0.44	0.204
Pelargonium spp	Ocimum basilicum	0.44	0.175
Origanum majorana	Carum carvi	0.44	0.153
Litsea cubeba	Thymus mastichina	0.44	0.22
Litsea cubeba	Helichrysum italicum	0.44	0.174
Coriandrum sativum	Pelargonium asperum	0.44	0.159
Cinnamomum verum	Coriandrum sativum	0.44	0.269
Cedrelopsis grevei	Melaleuca cajuputii	0.44	0.205
Artemisia dracunculus	Eucalyptus smithii	0.44	0.232
Zingiber officinale	Artemisia dracunculus	0.439	0.192
Thymus vulgaris	Corymbia citriodora	0.439	0.255
Origanum compactum	Boswellia sacra	0.439	0.222
Mentha spicata	Levisticum officinalis	0.439	0.161
Mentha arvensis	Aloysia triphylla	0.439	0.257
Melaleuca alternifolia	Elettaria cardamomum	0.439	0.205
Matricaria recutita	Thymus mastichina	0.439	0.212
Matricaria chamomilla	Hyssopus officinalis	0.439	0.199
Lindera umbellata	Litsea cubeba	0.439	0.201
Cymbopogon flexuosus	Litsea cubeba	0.439	0.212
Cedrus atlantica	Elettaria cardamomum	0.439	0.214
Cedrelopsis grevei	Cinnamosma fragrans	0.439	0.204
Artemisia dracunculus	Achillea millefolium	0.439	0.173
Santalum album	Laurus nobilis	0.438	0.208
Salvia officinalis	Carum carvi	0.438	0.132
Melaleuca cajuputii	Ocimum basilicum	0.438	0.206
Matricaria chamomilla	Backhousia citriodora	0.438	0.203
Lindera umbellata	Matricaria recutita	0.438	0.194
Leptospermum petersonii	Pelargonium graveolens	0.438	0.149
Cymbopogon flexuosus	Matricaria recutita	0.438	0.205
Curcuma longa	Eucalyptus globulus	0.438	0.242
Cananga odorata	Elettaria cardamomum	0.438	0.197
Helichrysum italicum	Matricaria recutita	0.438	0.167
Trachyspermum ammi	Mentha spicata	0.437	0.226
Santalum album	Eucalyptus polybractea	0.437	0.211
Salvia rosmarinus	Corymbia citriodora	0.437	0.209
Salvia officinalis	Pelrgonium x	0.437	0.16
Pelargonium spp	Artemisia dracunculus	0.437	0.183
Origanum majorana	Anethum graveolens	0.437	0.154
Mentha arvensis	Pelargonium asperum	0.437	0.244
Matricaria chamomilla	Gaultheria procumbens	0.437	0.204
Leptospermum petersonii	Ledum groenlandicum	0.437	0.16
Hyssopus officinalis	Laurus nobilis	0.437	0.221
Coriandrum sativum	Thymus satureioides	0.437	0.165
Cinnamosma fragrans	Ocimum basilicum	0.437	0.205
Cinnamomum cassia	Artemisia dracunculus	0.437	0.317
Santalum album	Melissa officinalis	0.436	0.177
Origanum majorana	Pelrgonium x	0.436	0.184
Myroxylon balsamum	Thymus satureioides	0.436	0.268
Myroxylon balsamum	Citrus x	0.436	0.284
Mentha piperita	Pogostemon cablin	0.436	0.233
Mentha arvensis	Cinnamomum cassia	0.436	0.369
Melissa officinalis	Hyssopus officinalis	0.436	0.188
Eucalyptus globulus	Helichrysum italicum	0.436	0.213
Cymbopogon flexuosus	Corymbia citriodora	0.436	0.209
Cymbopogon citratus	Santalum austrocaledonicum	0.436	0.171
Corymbia citriodora	Thymus mastichina	0.436	0.216
Corymbia citriodora	Helichrysum italicum	0.436	0.171
Cedrus atlantica	Mentha spicata	0.436	0.161
Thymus vulgaris	Mentha spicata	0.435	0.216
Salvia officinalis	Melaleuca quinquenervia	0.435	0.187
Salvia officinalis	Anethum graveolens	0.435	0.133
Salvia officinalis	Aloysia triphylla	0.435	0.166
Melissa officinalis	Backhousia citriodora	0.435	0.191
Melaleuca cajuputii	Artemisia dracunculus	0.435	0.214
Melaleuca alternifolia	Mentha spicata	0.435	0.154
Hyssopus officinalis	Eucalyptus polybractea	0.435	0.224
Gaultheria procumbens	Laurus nobilis	0.435	0.225
Corymbia citriodora	Lindera umbellata	0.435	0.198
Cedrelopsis grevei	Eugenia caryophyllus	0.435	0.305
Cedrelopsis grevei	Carum carvi	0.435	0.163
Backhousia citriodora	Laurus nobilis	0.435	0.224
Thujopsis dolabrata	Eucalyptus radiata	0.434	0.236
Santalum album	Eucalyptus smithii	0.434	0.229
Santalum album	Eucalyptus dives	0.434	0.185
Myroxylon balsamum	Melaleuca quinquenervia	0.434	0.3
Melissa officinalis	Gaultheria procumbens	0.434	0.192
Matricaria chamomilla	Levisticum officinalis	0.434	0.206
Cinnamosma fragrans	Artemisia dracunculus	0.434	0.214
Backhousia citriodora	Eucalyptus polybractea	0.434	0.228
Zingiber officinale	Santalum album	0.433	0.189
Santalum album	Cinnamomum cassia	0.433	0.313
Origanum majorana	Aloysia triphylla	0.433	0.191
Ocimum basilicum	Eugenia caryophyllus	0.433	0.306
Myroxylon balsamum	Cinnamomum cassia	0.433	0.386
Mentha piperita	Ravensara aromatica	0.433	0.214
Mentha arvensis	Thymus satureioides	0.433	0.252
Leptospermum petersonii	Ocimum tenuiflorum	0.433	0.245
Hyssopus officinalis	Eucalyptus dives	0.433	0.197
Hyssopus officinalis	Achillea millefolium	0.433	0.181
Gaultheria procumbens	Eucalyptus polybractea	0.433	0.229
Eucalyptus radiata	Matricaria recutita	0.433	0.232
Eucalyptus radiata	Litsea cubeba	0.433	0.24
Curcuma longa	Elettaria cardamomum	0.433	0.219
Citrus x	Mentha arvensis	0.433	0.269
Cedrelopsis grevei	Syzygium aromaticum	0.433	0.31
Zingiber officinale	Hyssopus officinalis	0.432	0.201
Santalum album	Achillea millefolium	0.432	0.17
Mentha arvensis	Melaleuca quinquenervia	0.432	0.284
Hyssopus officinalis	Eucalyptus smithii	0.432	0.242
Citrus x	Salvia officinalis	0.432	0.175
Cinnamomum verum	Mentha piperita	0.432	0.34
Cedrus atlantica	Matricaria chamomilla	0.432	0.205
Carum carvi	Ocimum basilicum	0.432	0.163
Cananga odorata	Mentha spicata	0.432	0.147
Backhousia citriodora	Eucalyptus dives	0.432	0.2
Backhousia citriodora	Achillea millefolium	0.432	0.184
Salvia rosmarinus	Eucalyptus globulus	0.432	0.257
Zingiber officinale	Backhousia citriodora	0.431	0.204
Thujopsis dolabrata	Litsea cubeba	0.431	0.21
Syzygium aromaticum	Ocimum basilicum	0.431	0.311
Santalum album	Pelargonium spp	0.431	0.18
Origanum majorana	Melaleuca quinquenervia	0.431	0.214
Melissa officinalis	Levisticum officinalis	0.431	0.195
Melaleuca alternifolia	Matricaria chamomilla	0.431	0.197
Leptospermum petersonii	Chamaecyparis obtusa	0.431	0.161
Laurus nobilis	Levisticum officinalis	0.431	0.228
Gaultheria procumbens	Eucalyptus dives	0.431	0.201
Gaultheria procumbens	Achillea millefolium	0.431	0.185
Eucalyptus globulus	Lindera umbellata	0.431	0.244
Cymbopogon winterianus	Salvia officinalis	0.431	0.189
Cinnamomum verum	Salvia officinalis	0.431	0.265
Cedrelopsis grevei	Anethum graveolens	0.431	0.163
Carum carvi	Artemisia dracunculus	0.431	0.17
Cananga odorata	Matricaria chamomilla	0.431	0.189
Zingiber officinale	Gaultheria procumbens	0.43	0.206
Thujopsis dolabrata	Matricaria recutita	0.43	0.202
Pelargonium spp	Hyssopus officinalis	0.43	0.191
Eucalyptus radiata	Corymbia citriodora	0.43	0.236
Cymbopogon flexuosus	Eucalyptus globulus	0.43	0.256
Curcuma longa	Mentha spicata	0.43	0.165
Citrus x	Origanum majorana	0.43	0.2
Cedrus atlantica	Laurus nobilis	0.43	0.227
Cedrelopsis grevei	Pelrgonium x	0.43	0.195
Backhousia citriodora	Eucalyptus smithii	0.43	0.246
Salvia officinalis	Pelargonium asperum	0.429	0.156
Pelargonium spp	Gaultheria procumbens	0.429	0.196
Origanum majorana	Pelargonium asperum	0.429	0.179
Melaleuca alternifolia	Laurus nobilis	0.429	0.219
Litsea cubeba	Matricaria recutita	0.429	0.206
Gaultheria procumbens	Eucalyptus smithii	0.429	0.247
Eucalyptus polybractea	Levisticum officinalis	0.429	0.232
Eucalyptus globulus	Thymus mastichina	0.429	0.265
Cedrus atlantica	Melissa officinalis	0.429	0.194
Cananga odorata	Laurus nobilis	0.429	0.209
Backhousia citriodora	Pelargonium spp	0.429	0.195
Anethum graveolens	Ocimum basilicum	0.429	0.164
Santalum album	Melaleuca cajuputii	0.428	0.211
Santalum album	Cinnamosma fragrans	0.428	0.21
Salvia rosmarinus	Elettaria cardamomum	0.428	0.232
Pelrgonium x	Ocimum basilicum	0.428	0.196
Pelargonium graveolens	Mentha piperita	0.428	0.229
Myroxylon balsamum	Cymbopogon winterianus	0.428	0.305
Mentha piperita	Commiphora myrrha	0.428	0.239
Melaleuca alternifolia	Melissa officinalis	0.428	0.186
Melaleuca alternifolia	Eucalyptus polybractea	0.428	0.222
Helichrysum italicum	Elettaria cardamomum	0.428	0.191
Eucalyptus dives	Levisticum officinalis	0.428	0.204
Cedrus atlantica	Eucalyptus polybractea	0.428	0.231
Achillea millefolium	Levisticum officinalis	0.428	0.188
Zingiber officinale	Levisticum officinalis	0.427	0.208
Trachyspermum ammi	Elettaria cardamomum	0.427	0.292
Thymus vulgaris	Elettaria cardamomum	0.427	0.281
Thujopsis dolabrata	Corymbia citriodora	0.427	0.206
Mentha arvensis	Eugenia caryophyllus	0.427	0.37
Melaleuca cajuputii	Hyssopus officinalis	0.427	0.224
Cymbopogon winterianus	Origanum majorana	0.427	0.216
Cymbopogon winterianus	Mentha arvensis	0.427	0.288
Corymbia citriodora	Litsea cubeba	0.427	0.21
Cinnamosma fragrans	Hyssopus officinalis	0.427	0.223
Cinnamomum cassia	Hyssopus officinalis	0.427	0.33
Cedrelopsis grevei	Aloysia triphylla	0.427	0.203
Cananga odorata	Eucalyptus polybractea	0.427	0.213
Artemisia dracunculus	Eugenia caryophyllus	0.427	0.317
Artemisia dracunculus	Anethum graveolens	0.427	0.171
Thymus vulgaris	Eucalyptus globulus	0.427	0.308
Salvia rosmarinus	Mentha spicata	0.427	0.174
Trachyspermum ammi	Eucalyptus globulus	0.426	0.319
Salvia officinalis	Thymus satureioides	0.426	0.163
Pelargonium spp	Levisticum officinalis	0.426	0.198
Mentha spicata	Thymus mastichina	0.426	0.181
Melaleuca alternifolia	Eucalyptus dives	0.426	0.195
Lindera umbellata	Elettaria cardamomum	0.426	0.22
Eucalyptus smithii	Levisticum officinalis	0.426	0.25
Elettaria cardamomum	Thymus mastichina	0.426	0.24
Cymbopogon martini	Coriandrum sativum	0.426	0.262
Cymbopogon flexuosus	Elettaria cardamomum	0.426	0.231
Curcuma longa	Matricaria chamomilla	0.426	0.21
Corymbia citriodora	Matricaria recutita	0.426	0.203
Cedrus atlantica	Eucalyptus dives	0.426	0.203
Cedrus atlantica	Achillea millefolium	0.426	0.187
Cananga odorata	Melissa officinalis	0.426	0.178
Backhousia citriodora	Melaleuca cajuputii	0.426	0.227
Zingiber officinale	Cedrus atlantica	0.425	0.207
Syzygium aromaticum	Artemisia dracunculus	0.425	0.322
Pelrgonium x	Artemisia dracunculus	0.425	0.204
Origanum majorana	Thymus satureioides	0.425	0.187
Melaleuca alternifolia	Eucalyptus smithii	0.425	0.24
Leptospermum petersonii	Cymbopogon nardus	0.425	0.181
Gaultheria procumbens	Melaleuca cajuputii	0.425	0.228
Gaultheria procumbens	Cinnamosma fragrans	0.425	0.228
Cymbopogon flexuosus	Mentha spicata	0.425	0.175
Cananga odorata	Eucalyptus smithii	0.425	0.23
Cananga odorata	Cinnamomum cassia	0.425	0.316
Backhousia citriodora	Cinnamosma fragrans	0.425	0.227
Backhousia citriodora	Cinnamomum cassia	0.425	0.334
Aloysia triphylla	Ocimum basilicum	0.425	0.203
Syzygium aromaticum	Mentha arvensis	0.424	0.375
Myroxylon balsamum	Eugenia caryophyllus	0.424	0.387
Mentha spicata	Lindera umbellata	0.424	0.165
Mentha piperita	Ledum groenlandicum	0.424	0.244
Gaultheria procumbens	Cinnamomum cassia	0.424	0.336
Cedrus atlantica	Pelargonium spp	0.424	0.197
Cedrus atlantica	Eucalyptus smithii	0.424	0.249
Cedrelopsis grevei	Melaleuca quinquenervia	0.424	0.227
Carum carvi	Hyssopus officinalis	0.424	0.178
Cananga odorata	Eucalyptus dives	0.424	0.186
Zingiber officinale	Melaleuca alternifolia	0.424	0.199
Melaleuca alternifolia	Achillea millefolium	0.424	0.179
Zingiber officinale	Cananga odorata	0.423	0.19
Thujopsis dolabrata	Eucalyptus globulus	0.423	0.254
Santalum album	Eugenia caryophyllus	0.423	0.313
Santalum album	Carum carvi	0.423	0.167
Eucalyptus radiata	Mentha spicata	0.423	0.199
Curcuma longa	Melissa officinalis	0.423	0.198
Curcuma longa	Laurus nobilis	0.423	0.232
Cedrelopsis grevei	Pelargonium asperum	0.423	0.191
Cedrelopsis grevei	Citrus x	0.423	0.212
Cananga odorata	Achillea millefolium	0.423	0.171
Backhousia citriodora	Carum carvi	0.423	0.181
Trachyspermum ammi	Melissa officinalis	0.422	0.268
Trachyspermum ammi	Matricaria chamomilla	0.422	0.283
Thymus vulgaris	Matricaria chamomilla	0.422	0.271
Pogostemon cablin	Coriandrum sativum	0.422	0.175
Mentha piperita	Cymbopogon martini	0.422	0.332
Melaleuca quinquenervia	Ocimum basilicum	0.422	0.227
Melaleuca cajuputii	Levisticum officinalis	0.422	0.231
Melaleuca alternifolia	Pelargonium spp	0.422	0.189
Melaleuca alternifolia	Cinnamomum cassia	0.422	0.328
Leptospermum petersonii	Juniperus virginiana	0.422	0.174
Gaultheria procumbens	Carum carvi	0.422	0.182
Eucalyptus globulus	Litsea cubeba	0.422	0.258
Aloysia triphylla	Artemisia dracunculus	0.422	0.211
Thymus vulgaris	Melissa officinalis	0.421	0.257
Santalum album	Syzygium aromaticum	0.421	0.318
Salvia rosmarinus	Matricaria chamomilla	0.421	0.222
Pelargonium asperum	Ocimum basilicum	0.421	0.191
Origanum compactum	Daucus carota	0.421	0.244
Myroxylon balsamum	Syzygium aromaticum	0.421	0.392
Mentha spicata	Helichrysum italicum	0.421	0.142
Eucalyptus radiata	Eucalyptus globulus	0.421	0.288
Eucalyptus globulus	Matricaria recutita	0.421	0.25
Curcuma longa	Eucalyptus polybractea	0.421	0.236
Citrus x	Ocimum basilicum	0.421	0.213
Cinnamosma fragrans	Levisticum officinalis	0.421	0.23
Cinnamomum verum	Origanum majorana	0.421	0.3
Cananga odorata	Pelargonium spp	0.421	0.182
Anethum graveolens	Hyssopus officinalis	0.421	0.179
Trachyspermum ammi	Achillea millefolium	0.42	0.26
Thymus vulgaris	Achillea millefolium	0.42	0.249
Santalum album	Anethum graveolens	0.42	0.168
Origanum compactum	Illicium verum	0.42	0.253
Melaleuca alternifolia	Melaleuca cajuputii	0.42	0.221
Matricaria chamomilla	Helichrysum italicum	0.42	0.182
Leptospermum petersonii	Mentha x	0.42	0.155
Leptospermum petersonii	Lavandula angustifolia	0.42	0.154
Curcuma longa	Eucalyptus dives	0.42	0.208
Cinnamomum cassia	Levisticum officinalis	0.42	0.339
Cedrus atlantica	Melaleuca cajuputii	0.42	0.23
Cedrelopsis grevei	Cymbopogon winterianus	0.42	0.23
Backhousia citriodora	Anethum graveolens	0.42	0.182
Santalum album	Pelrgonium x	0.419	0.201
Myroxylon balsamum	Pogostemon cablin	0.419	0.282
Melaleuca alternifolia	Cinnamosma fragrans	0.419	0.221
Matricaria chamomilla	Thymus mastichina	0.419	0.23
Lindera umbellata	Matricaria chamomilla	0.419	0.211
Helichrysum italicum	Laurus nobilis	0.419	0.203
Gaultheria procumbens	Anethum graveolens	0.419	0.183
Eucalyptus radiata	Elettaria cardamomum	0.419	0.261
Cymbopogon flexuosus	Matricaria chamomilla	0.419	0.222
Cymbopogon citratus	Citrus aurantium	0.419	0.167
Curcuma longa	Achillea millefolium	0.419	0.191
Cedrus atlantica	Cinnamosma fragrans	0.419	0.229
Cedrus atlantica	Cinnamomum cassia	0.419	0.338
Cedrelopsis grevei	Thymus satureioides	0.419	0.198
Carum carvi	Levisticum officinalis	0.419	0.184
Cananga odorata	Melaleuca cajuputii	0.419	0.212
Cananga odorata	Cinnamosma fragrans	0.419	0.211
Artemisia dracunculus	Melaleuca quinquenervia	0.419	0.236
Thujopsis dolabrata	Elettaria cardamomum	0.418	0.229
Salvia rosmarinus	Melissa officinalis	0.418	0.21
Pelrgonium x	Hyssopus officinalis	0.418	0.213
Pelargonium asperum	Artemisia dracunculus	0.418	0.199
Myroxylon balsamum	Ravensara aromatica	0.418	0.262
Mentha piperita	Chamaecyparis obtusa	0.418	0.245
Leptospermum petersonii	Citrus bergamia	0.418	0.183
Helichrysum italicum	Eucalyptus polybractea	0.418	0.206
Helichrysum italicum	Cinnamomum cassia	0.418	0.309
Eucalyptus globulus	Corymbia citriodora	0.418	0.254
Cymbopogon winterianus	Ocimum basilicum	0.418	0.23
Cymbopogon martini	Salvia officinalis	0.418	0.258
Curcuma longa	Zingiber officinale	0.418	0.212
Citrus x	Artemisia dracunculus	0.418	0.222
Salvia rosmarinus	Laurus nobilis	0.418	0.246
Trachyspermum ammi	Eucalyptus dives	0.417	0.28
Thymus vulgaris	Eucalyptus dives	0.417	0.268
Thymus satureioides	Ocimum basilicum	0.417	0.199
Thujopsis dolabrata	Mentha spicata	0.417	0.173
Origanum compactum	Foeniculum vulgare	0.417	0.255
Mentha spicata	Litsea cubeba	0.417	0.176
Melissa officinalis	Thymus mastichina	0.417	0.218
Litsea cubeba	Elettaria cardamomum	0.417	0.233
Hyssopus officinalis	Eugenia caryophyllus	0.417	0.33
Curcuma longa	Pelargonium spp	0.417	0.202
Curcuma longa	Eucalyptus smithii	0.417	0.255
Cedrus atlantica	Carum carvi	0.417	0.183
Backhousia citriodora	Pelrgonium x	0.417	0.217
Trachyspermum ammi	Pelargonium spp	0.416	0.273
Thymus mastichina	Laurus nobilis	0.416	0.255
Santalum album	Aloysia triphylla	0.416	0.208
Salvia rosmarinus	Eucalyptus polybractea	0.416	0.249
Salvia rosmarinus	Eucalyptus dives	0.416	0.22
Ravensara aromatica	Coriandrum sativum	0.416	0.16
Pogostemon cablin	Mentha arvensis	0.416	0.267
Melissa officinalis	Helichrysum italicum	0.416	0.172
Melaleuca alternifolia	Carum carvi	0.416	0.176
Matricaria recutita	Elettaria cardamomum	0.416	0.225
Lindera umbellata	Melissa officinalis	0.416	0.199
Lindera umbellata	Laurus nobilis	0.416	0.234
Helichrysum italicum	Eucalyptus smithii	0.416	0.224
Gaultheria procumbens	Pelrgonium x	0.416	0.218
Cymbopogon flexuosus	Melissa officinalis	0.416	0.21
Cymbopogon flexuosus	Laurus nobilis	0.416	0.245
Anethum graveolens	Levisticum officinalis	0.416	0.185
Trachyspermum ammi	Zingiber officinale	0.415	0.285
Thymus vulgaris	Zingiber officinale	0.415	0.274
Trachyspermum ammi	Laurus nobilis	0.415	0.309
Thymus vulgaris	Pelargonium spp	0.415	0.262
Thymus vulgaris	Laurus nobilis	0.415	0.297
Thymus satureioides	Artemisia dracunculus	0.415	0.207
Syzygium aromaticum	Hyssopus officinalis	0.415	0.335
Salvia rosmarinus	Achillea millefolium	0.415	0.203
Mentha arvensis	Ravensara aromatica	0.415	0.247
Lindera umbellata	Eucalyptus polybractea	0.415	0.237
Cymbopogon winterianus	Artemisia dracunculus	0.415	0.239
Commiphora myrrha	Coriandrum sativum	0.415	0.181
Backhousia citriodora	Eugenia caryophyllus	0.415	0.334
Aloysia triphylla	Hyssopus officinalis	0.415	0.221
Zingiber officinale	Salvia rosmarinus	0.414	0.224
Trachyspermum ammi	Carum carvi	0.414	0.255
Thymus mastichina	Eucalyptus dives	0.414	0.228
Thymus mastichina	Achillea millefolium	0.414	0.21
Mentha spicata	Matricaria recutita	0.414	0.169
Lindera umbellata	Eucalyptus dives	0.414	0.209
Helichrysum italicum	Eucalyptus dives	0.414	0.18
Gaultheria procumbens	Eugenia caryophyllus	0.414	0.335
Cymbopogon flexuosus	Eucalyptus polybractea	0.414	0.249
Cymbopogon flexuosus	Eucalyptus dives	0.414	0.22
Cymbopogon flexuosus	Achillea millefolium	0.414	0.203
Cymbopogon citratus	Copaifera officinalis	0.414	0.135
Corymbia citriodora	Elettaria cardamomum	0.414	0.23
Cedrus atlantica	Anethum graveolens	0.414	0.184
Cananga odorata	Eugenia caryophyllus	0.414	0.316
Cananga odorata	Carum carvi	0.414	0.168
Zingiber officinale	Helichrysum italicum	0.413	0.184
Thymus vulgaris	Eucalyptus polybractea	0.413	0.301
Thymus vulgaris	Carum carvi	0.413	0.245
Thymus mastichina	Eucalyptus polybractea	0.413	0.258
Syzygium aromaticum	Backhousia citriodora	0.413	0.339
Santalum album	Melaleuca quinquenervia	0.413	0.233
Salvia rosmarinus	Pelargonium spp	0.413	0.214
Pelrgonium x	Levisticum officinalis	0.413	0.22
Pelargonium graveolens	Coriandrum sativum	0.413	0.172
Origanum compactum	Salvia sclarea	0.413	0.251
Melaleuca alternifolia	Anethum graveolens	0.413	0.177
Lindera umbellata	Achillea millefolium	0.413	0.192
Eucalyptus radiata	Matricaria chamomilla	0.413	0.251
Curcuma longa	Melaleuca cajuputii	0.413	0.235
Curcuma longa	Cinnamosma fragrans	0.413	0.235
Cananga odorata	Syzygium aromaticum	0.413	0.321
Backhousia citriodora	Aloysia triphylla	0.413	0.225
Aloysia triphylla	Gaultheria procumbens	0.413	0.226
Eucalyptus globulus	Mentha spicata	0.413	0.214
Zingiber officinale	Thymus mastichina	0.412	0.232
Zingiber officinale	Lindera umbellata	0.412	0.213
Zingiber officinale	Cymbopogon flexuosus	0.412	0.224
Trachyspermum ammi	Eucalyptus polybractea	0.412	0.313
Syzygium aromaticum	Gaultheria procumbens	0.412	0.341
Santalum album	Pelargonium asperum	0.412	0.196
Santalum album	Citrus x	0.412	0.218
Salvia rosmarinus	Eucalyptus smithii	0.412	0.27
Melaleuca alternifolia	Eugenia caryophyllus	0.412	0.328
Leptospermum petersonii	Santalum austrocaledonicum	0.412	0.184
Helichrysum italicum	Achillea millefolium	0.412	0.166
Cymbopogon citratus	Boswellia sacra	0.412	0.165
Curcuma longa	Cinnamomum cassia	0.412	0.345
Corymbia citriodora	Mentha spicata	0.412	0.173
Trachyspermum ammi	Anethum graveolens	0.411	0.256
Thujopsis dolabrata	Matricaria chamomilla	0.411	0.22
Pogostemon cablin	Salvia officinalis	0.411	0.172
Pelargonium spp	Thymus mastichina	0.411	0.222
Pelargonium asperum	Hyssopus officinalis	0.411	0.208
Myroxylon balsamum	Pelargonium graveolens	0.411	0.279
Melaleuca quinquenervia	Hyssopus officinalis	0.411	0.247
Lindera umbellata	Eucalyptus smithii	0.411	0.256
Eucalyptus radiata	Melissa officinalis	0.411	0.238
Cymbopogon flexuosus	Pelargonium spp	0.411	0.214
Curcuma longa	Carum carvi	0.411	0.188
Coriandrum sativum	Ledum groenlandicum	0.411	0.184
Cinnamomum verum	Cedrelopsis grevei	0.411	0.315
Cedrus atlantica	Pelrgonium x	0.411	0.219
Cananga odorata	Anethum graveolens	0.411	0.169
Thymus vulgaris	Anethum graveolens	0.41	0.246
Pogostemon cablin	Origanum majorana	0.41	0.197
Myroxylon balsamum	Commiphora myrrha	0.41	0.29
Mentha piperita	Mentha x	0.41	0.238
Melaleuca alternifolia	Pelrgonium x	0.41	0.211
Matricaria chamomilla	Litsea cubeba	0.41	0.224
Lindera umbellata	Pelargonium spp	0.41	0.203
Levisticum officinalis	Eugenia caryophyllus	0.41	0.339
Lavandula angustifolia	Mentha piperita	0.41	0.236
Helichrysum italicum	Pelargonium spp	0.41	0.175
Helichrysum italicum	Melaleuca cajuputii	0.41	0.206
Cymbopogon flexuosus	Eucalyptus smithii	0.41	0.268
Citrus x	Hyssopus officinalis	0.41	0.231
Backhousia citriodora	Pelargonium asperum	0.41	0.212
Backhousia citriodora	Melaleuca quinquenervia	0.41	0.25
Melaleuca alternifolia	Syzygium aromaticum	0.41	0.333
Thymus mastichina	Eucalyptus smithii	0.409	0.278
Santalum album	Cymbopogon winterianus	0.409	0.235
Origanum majorana	Cymbopogon martini	0.409	0.292
Matricaria chamomilla	Matricaria recutita	0.409	0.216
Helichrysum italicum	Cinnamosma fragrans	0.409	0.205
Gaultheria procumbens	Pelargonium asperum	0.409	0.213
Gaultheria procumbens	Melaleuca quinquenervia	0.409	0.252
Eucalyptus radiata	Achillea millefolium	0.409	0.23
Citrus x	Backhousia citriodora	0.409	0.235
Cinnamomum verum	Ocimum basilicum	0.409	0.316
Cedrus atlantica	Eugenia caryophyllus	0.409	0.338
Cananga odorata	Pelrgonium x	0.409	0.202
Aloysia triphylla	Levisticum officinalis	0.409	0.228
Thujopsis dolabrata	Melissa officinalis	0.408	0.208
Thujopsis dolabrata	Laurus nobilis	0.408	0.243
Syzygium aromaticum	Levisticum officinalis	0.408	0.344
Santalum album	Thymus satureioides	0.408	0.204
Salvia rosmarinus	Melaleuca cajuputii	0.408	0.25
Salvia rosmarinus	Cinnamosma fragrans	0.408	0.249
Pelargonium graveolens	Mentha arvensis	0.408	0.263
Mentha arvensis	Commiphora myrrha	0.408	0.274
Melissa officinalis	Litsea cubeba	0.408	0.212
Helichrysum italicum	Eugenia caryophyllus	0.408	0.309
Eucalyptus radiata	Laurus nobilis	0.408	0.277
Eucalyptus radiata	Eucalyptus dives	0.408	0.249
Curcuma longa	Anethum graveolens	0.408	0.188
Citrus x	Gaultheria procumbens	0.408	0.236
Cedrus atlantica	Aloysia triphylla	0.408	0.227
Thymus vulgaris	Eucalyptus smithii	0.407	0.322
Thymus satureioides	Hyssopus officinalis	0.407	0.216
Salvia rosmarinus	Carum carvi	0.407	0.199
Mentha piperita	Juniperus virginiana	0.407	0.264
Mentha piperita	Cymbopogon nardus	0.407	0.272
Melaleuca alternifolia	Aloysia triphylla	0.407	0.218
Matricaria recutita	Laurus nobilis	0.407	0.239
Litsea cubeba	Laurus nobilis	0.407	0.248
Lindera umbellata	Melaleuca cajuputii	0.407	0.236
Lindera umbellata	Cinnamosma fragrans	0.407	0.236
Eucalyptus globulus	Elettaria cardamomum	0.407	0.281
Cymbopogon winterianus	Hyssopus officinalis	0.407	0.25
Corymbia citriodora	Matricaria chamomilla	0.407	0.22
Cedrus atlantica	Syzygium aromaticum	0.407	0.343
Carum carvi	Thymus mastichina	0.407	0.206
Cananga odorata	Aloysia triphylla	0.407	0.209
Zingiber officinale	Eucalyptus radiata	0.406	0.253
Trachyspermum ammi	Melaleuca cajuputii	0.406	0.312
Thymus vulgaris	Melaleuca cajuputii	0.406	0.3
Thymus vulgaris	Cinnamosma fragrans	0.406	0.3
Thujopsis dolabrata	Eucalyptus polybractea	0.406	0.247
Thujopsis dolabrata	Eucalyptus dives	0.406	0.217
Syzygium aromaticum	Helichrysum italicum	0.406	0.313
Pelargonium asperum	Levisticum officinalis	0.406	0.215
Mentha spicata	Elettaria cardamomum	0.406	0.192
Melissa officinalis	Matricaria recutita	0.406	0.204
Melaleuca quinquenervia	Levisticum officinalis	0.406	0.254
Melaleuca cajuputii	Thymus mastichina	0.406	0.258
Eucalyptus radiata	Pelargonium spp	0.406	0.242
Eucalyptus radiata	Eucalyptus polybractea	0.406	0.28
Cymbopogon flexuosus	Melaleuca cajuputii	0.406	0.248
Cymbopogon flexuosus	Cinnamosma fragrans	0.406	0.248
Cymbopogon flexuosus	Carum carvi	0.406	0.199
Cinnamosma fragrans	Thymus mastichina	0.406	0.257
Backhousia citriodora	Thymus satureioides	0.406	0.22
Trachyspermum ammi	Eucalyptus smithii	0.405	0.335
Trachyspermum ammi	Cinnamosma fragrans	0.405	0.312
Thujopsis dolabrata	Achillea millefolium	0.405	0.2
Ravensara aromatica	Salvia officinalis	0.405	0.157
Origanum majorana	Ravensara aromatica	0.405	0.181
Myroxylon balsamum	Ledum groenlandicum	0.405	0.296
Matricaria recutita	Eucalyptus polybractea	0.405	0.243
Litsea cubeba	Eucalyptus polybractea	0.405	0.251
Litsea cubeba	Eucalyptus dives	0.405	0.222
Litsea cubeba	Achillea millefolium	0.405	0.204
Lindera umbellata	Cinnamomum cassia	0.405	0.348
Lindera umbellata	Carum carvi	0.405	0.188
Gaultheria procumbens	Thymus satureioides	0.405	0.221
Cymbopogon winterianus	Backhousia citriodora	0.405	0.254
Citrus x	Levisticum officinalis	0.405	0.239
Chamaecyparis obtusa	Coriandrum sativum	0.405	0.185
Zingiber officinale	Thujopsis dolabrata	0.404	0.222
Thymus mastichina	Anethum graveolens	0.404	0.207
Salvia rosmarinus	Anethum graveolens	0.404	0.199
Melaleuca alternifolia	Melaleuca quinquenervia	0.404	0.244
Matricaria recutita	Eucalyptus dives	0.404	0.214
Cymbopogon winterianus	Gaultheria procumbens	0.404	0.255
Curcuma longa	Pelrgonium x	0.404	0.224
Corymbia citriodora	Melissa officinalis	0.404	0.208
Corymbia citriodora	Laurus nobilis	0.404	0.244
Commiphora myrrha	Salvia officinalis	0.404	0.177
Cinnamomum verum	Mentha arvensis	0.404	0.382
Cinnamomum verum	Artemisia dracunculus	0.404	0.327
Cedrus atlantica	Pelargonium asperum	0.404	0.214
Cedrus atlantica	Melaleuca quinquenervia	0.404	0.253
Cedrelopsis grevei	Pogostemon cablin	0.404	0.21
Cananga odorata	Melaleuca quinquenervia	0.404	0.234
Zingiber officinale	Litsea cubeba	0.403	0.226
Thujopsis dolabrata	Pelargonium spp	0.403	0.211
Thujopsis dolabrata	Eucalyptus smithii	0.403	0.266
Salvia rosmarinus	Cinnamomum cassia	0.403	0.362
Origanum majorana	Commiphora myrrha	0.403	0.203
Mentha arvensis	Ledum groenlandicum	0.403	0.279
Melaleuca alternifolia	Pelargonium asperum	0.403	0.206
Melaleuca alternifolia	Citrus x	0.403	0.228
Matricaria recutita	Achillea millefolium	0.403	0.196
Helichrysum italicum	Carum carvi	0.403	0.162
Cymbopogon flexuosus	Anethum graveolens	0.403	0.2
Cedrus atlantica	Citrus x	0.403	0.238
Cananga odorata	Citrus x	0.403	0.22
Coriandrum sativum	Ocimum tenuiflorum	0.403	0.279
Zingiber officinale	Matricaria recutita	0.402	0.218
Thymus satureioides	Levisticum officinalis	0.402	0.224
Pogostemon cablin	Ocimum basilicum	0.402	0.21
Litsea cubeba	Pelargonium spp	0.402	0.215
Litsea cubeba	Eucalyptus smithii	0.402	0.271
Lindera umbellata	Anethum graveolens	0.402	0.189
Eucalyptus radiata	Carum carvi	0.402	0.226
Curcuma longa	Eugenia caryophyllus	0.402	0.345
Corymbia citriodora	Eucalyptus polybractea	0.402	0.247
Cananga odorata	Pelargonium asperum	0.402	0.197
Salvia officinalis	Ledum groenlandicum	0.401	0.181
Pelargonium spp	Matricaria recutita	0.401	0.207
Pelargonium graveolens	Salvia officinalis	0.401	0.169
Pelargonium graveolens	Origanum majorana	0.401	0.194
Origanum compactum	Inula graveolens	0.401	0.266
Mentha piperita	Citrus bergamia	0.401	0.275
Matricaria recutita	Eucalyptus smithii	0.401	0.262
Eucalyptus radiata	Eucalyptus smithii	0.401	0.301
Eucalyptus globulus	Matricaria chamomilla	0.401	0.27
Cymbopogon winterianus	Levisticum officinalis	0.401	0.258
Cymbopogon flexuosus	Cinnamomum cassia	0.401	0.362
Curcuma longa	Aloysia triphylla	0.401	0.232
Corymbia citriodora	Eucalyptus dives	0.401	0.218
Corymbia citriodora	Achillea millefolium	0.401	0.201
Cinnamomum verum	Myroxylon balsamum	0.401	0.4
Zingiber officinale	Corymbia citriodora	0.4	0.222
Salvia rosmarinus	Pelrgonium x	0.4	0.237
Myroxylon balsamum	Chamaecyparis obtusa	0.4	0.297
Melaleuca alternifolia	Thymus satureioides	0.4	0.214
Melaleuca alternifolia	Cymbopogon winterianus	0.4	0.247
Helichrysum italicum	Pelrgonium x	0.4	0.196
Helichrysum italicum	Anethum graveolens	0.4	0.163
Eucalyptus globulus	Melissa officinalis	0.4	0.256
Curcuma longa	Syzygium aromaticum	0.4	0.35
Cinnamomum verum	Santalum album	0.4	0.323
Cedrus atlantica	Thymus satureioides	0.4	0.223
Cananga odorata	Cymbopogon winterianus	0.4	0.237
Trachyspermum ammi	Pelrgonium x	0.399	0.301
Thymus vulgaris	Pelrgonium x	0.399	0.289
Thujopsis dolabrata	Melaleuca cajuputii	0.399	0.246
Pogostemon cablin	Artemisia dracunculus	0.399	0.219
Origanum majorana	Ledum groenlandicum	0.399	0.208
Eucalyptus radiata	Melaleuca cajuputii	0.399	0.28
Eucalyptus radiata	Cinnamosma fragrans	0.399	0.28
Eucalyptus radiata	Anethum graveolens	0.399	0.227
Corymbia citriodora	Pelargonium spp	0.399	0.212
Cedrus atlantica	Cymbopogon winterianus	0.399	0.257
Cedrelopsis grevei	Ravensara aromatica	0.399	0.192
Cedrelopsis grevei	Cymbopogon martini	0.399	0.308
Cananga odorata	Thymus satureioides	0.399	0.205
Thujopsis dolabrata	Cinnamosma fragrans	0.398	0.245
Pelrgonium x	Thymus mastichina	0.398	0.246
Mentha spicata	Cinnamomum cassia	0.398	0.313
Litsea cubeba	Melaleuca cajuputii	0.398	0.251
Litsea cubeba	Cinnamosma fragrans	0.398	0.25
Lindera umbellata	Pelrgonium x	0.398	0.226
Eucalyptus globulus	Achillea millefolium	0.398	0.248
Cymbopogon nardus	Coriandrum sativum	0.398	0.207
Cymbopogon flexuosus	Pelrgonium x	0.398	0.237
Cymbopogon citratus	Illicium verum	0.398	0.192
Cymbopogon citratus	Daucus carota	0.398	0.182
Curcuma longa	Pelargonium asperum	0.398	0.219
Corymbia citriodora	Eucalyptus smithii	0.398	0.267
Cinnamomum cassia	Thymus mastichina	0.398	0.372
Chamaecyparis obtusa	Mentha arvensis	0.398	0.28
Thujopsis dolabrata	Carum carvi	0.397	0.196
Ravensara aromatica	Ocimum basilicum	0.397	0.192
Origanum compactum	Cistus ladaniferus	0.397	0.263
Mentha spicata	Matricaria chamomilla	0.397	0.184
Mentha spicata	Laurus nobilis	0.397	0.204
Matricaria recutita	Melaleuca cajuputii	0.397	0.242
Matricaria recutita	Cinnamosma fragrans	0.397	0.241
Matricaria chamomilla	Elettaria cardamomum	0.397	0.244
Litsea cubeba	Carum carvi	0.397	0.2
Helichrysum italicum	Aloysia triphylla	0.397	0.203
Eucalyptus globulus	Eucalyptus dives	0.397	0.267
Cymbopogon martini	Ocimum basilicum	0.397	0.308
Curcuma longa	Melaleuca quinquenervia	0.397	0.259
Curcuma longa	Citrus x	0.397	0.243
Coriandrum sativum	Juniperus virginiana	0.397	0.2
Cedrelopsis grevei	Commiphora myrrha	0.397	0.216
Salvia rosmarinus	Aloysia triphylla	0.396	0.246
Mentha piperita	Ocimum tenuiflorum	0.396	0.353
Lindera umbellata	Eugenia caryophyllus	0.396	0.348
Leptospermum petersonii	Citrus aurantium	0.396	0.18
Eucalyptus globulus	Laurus nobilis	0.396	0.297
Trachyspermum ammi	Aloysia triphylla	0.395	0.31
Thymus vulgaris	Aloysia triphylla	0.395	0.298
Thujopsis dolabrata	Cinnamomum cassia	0.395	0.36
Ravensara aromatica	Artemisia dracunculus	0.395	0.201
Mentha spicata	Eucalyptus polybractea	0.395	0.208
Mentha piperita	Santalum austrocaledonicum	0.395	0.276
Mentha arvensis	Cymbopogon martini	0.395	0.374
Melissa officinalis	Elettaria cardamomum	0.395	0.231
Matricaria recutita	Cinnamomum cassia	0.395	0.355
Matricaria recutita	Carum carvi	0.395	0.193
Lindera umbellata	Aloysia triphylla	0.395	0.234
Helichrysum italicum	Melaleuca quinquenervia	0.395	0.228
Eucalyptus globulus	Pelargonium spp	0.395	0.26
Cymbopogon citratus	Foeniculum vulgare	0.395	0.193
Coriandrum sativum	Mentha x	0.395	0.179
Chamaecyparis obtusa	Salvia officinalis	0.395	0.181
Cedrelopsis grevei	Pelargonium graveolens	0.395	0.206
Zingiber officinale	Eucalyptus globulus	0.394	0.272
Trachyspermum ammi	Pelargonium asperum	0.394	0.295
Thymus vulgaris	Pelargonium asperum	0.394	0.283
Thujopsis dolabrata	Anethum graveolens	0.394	0.197
Syzygium aromaticum	Lindera umbellata	0.394	0.353
Salvia rosmarinus	Eugenia caryophyllus	0.394	0.361
Salvia officinalis	Ocimum tenuiflorum	0.394	0.274
Mentha spicata	Eucalyptus smithii	0.394	0.225
Litsea cubeba	Anethum graveolens	0.394	0.201
Lavandula angustifolia	Coriandrum sativum	0.394	0.178
Cymbopogon flexuosus	Aloysia triphylla	0.394	0.245
Curcuma longa	Thymus satureioides	0.394	0.228
Corymbia citriodora	Melaleuca cajuputii	0.394	0.247
Corymbia citriodora	Cinnamosma fragrans	0.394	0.246
Commiphora myrrha	Ocimum basilicum	0.394	0.216
Cinnamomum verum	Hyssopus officinalis	0.394	0.34
Aloysia triphylla	Thymus mastichina	0.394	0.255
Salvia rosmarinus	Pelargonium asperum	0.393	0.232
Origanum majorana	Chamaecyparis obtusa	0.393	0.208
Myroxylon balsamum	Mentha x	0.393	0.289
Myroxylon balsamum	Lavandula angustifolia	0.393	0.287
Mentha spicata	Melissa officinalis	0.393	0.173
Litsea cubeba	Cinnamomum cassia	0.393	0.365
Eucalyptus globulus	Eucalyptus polybractea	0.393	0.301
Elettaria cardamomum	Laurus nobilis	0.393	0.269
Elettaria cardamomum	Achillea millefolium	0.393	0.223
Curcuma longa	Cymbopogon winterianus	0.393	0.262
Corymbia citriodora	Carum carvi	0.393	0.197
Citrus x	Helichrysum italicum	0.393	0.213
Pelargonium graveolens	Ocimum basilicum	0.393	0.206
Santalum album	Pogostemon cablin	0.393	0.215
Salvia rosmarinus	Melaleuca quinquenervia	0.392	0.274
Pogostemon cablin	Hyssopus officinalis	0.392	0.228
Pelargonium asperum	Thymus mastichina	0.392	0.24
Myroxylon balsamum	Cymbopogon martini	0.392	0.393
Matricaria recutita	Anethum graveolens	0.392	0.194
Helichrysum italicum	Pelargonium asperum	0.392	0.191
Eucalyptus globulus	Carum carvi	0.392	0.243
Elettaria cardamomum	Eucalyptus dives	0.392	0.241
Cymbopogon martini	Artemisia dracunculus	0.392	0.319
Cymbopogon flexuosus	Pelargonium asperum	0.392	0.232
Cymbopogon flexuosus	Eugenia caryophyllus	0.392	0.362
Corymbia citriodora	Cinnamomum cassia	0.392	0.361
Commiphora myrrha	Artemisia dracunculus	0.392	0.225
Citrus x	Salvia rosmarinus	0.392	0.257
Cinnamomum verum	Backhousia citriodora	0.392	0.345
Cedrelopsis grevei	Ledum groenlandicum	0.392	0.22
Citrus bergamia	Coriandrum sativum	0.392	0.21
Salvia rosmarinus	Syzygium aromaticum	0.391	0.367
Mentha spicata	Eucalyptus dives	0.391	0.182
Lindera umbellata	Pelargonium asperum	0.391	0.22
Lindera umbellata	Melaleuca quinquenervia	0.391	0.26
Leptospermum petersonii	Copaifera officinalis	0.391	0.146
Eucalyptus radiata	Pelrgonium x	0.391	0.268
Elettaria cardamomum	Eucalyptus polybractea	0.391	0.273
Cymbopogon winterianus	Helichrysum italicum	0.391	0.23
Cinnamomum verum	Gaultheria procumbens	0.391	0.346
Cinnamomum verum	Cananga odorata	0.391	0.326
Zingiber officinale	Mentha spicata	0.39	0.186
Zingiber officinale	Elettaria cardamomum	0.39	0.246
Thymus mastichina	Melaleuca quinquenervia	0.39	0.283
Thujopsis dolabrata	Pelrgonium x	0.39	0.235
Pogostemon cablin	Gaultheria procumbens	0.39	0.233
Pogostemon cablin	Backhousia citriodora	0.39	0.232
Pelargonium spp	Elettaria cardamomum	0.39	0.235
Pelargonium graveolens	Artemisia dracunculus	0.39	0.215
Ocimum basilicum	Ledum groenlandicum	0.39	0.221
Mentha arvensis	Mentha x	0.39	0.272
Lavandula angustifolia	Mentha arvensis	0.39	0.271
Cymbopogon flexuosus	Melaleuca quinquenervia	0.39	0.273
Cymbopogon citratus	Salvia sclarea	0.39	0.188
Corymbia citriodora	Anethum graveolens	0.39	0.197
Citrus x	Thymus mastichina	0.39	0.266
Citrus x	Lindera umbellata	0.39	0.244
Citrus x	Cymbopogon flexuosus	0.39	0.257
Trachyspermum ammi	Thymus satureioides	0.389	0.305
Trachyspermum ammi	Citrus x	0.389	0.323
Thymus vulgaris	Thymus satureioides	0.389	0.293
Thymus vulgaris	Citrus x	0.389	0.31
Thymus mastichina	Eugenia caryophyllus	0.389	0.372
Salvia rosmarinus	Thymus satureioides	0.389	0.241
Mentha spicata	Achillea millefolium	0.389	0.167
Matricaria recutita	Pelrgonium x	0.389	0.23
Litsea cubeba	Pelrgonium x	0.389	0.239
Leptospermum petersonii	Boswellia sacra	0.389	0.177
Helichrysum italicum	Thymus satureioides	0.389	0.199
Eucalyptus globulus	Anethum graveolens	0.389	0.244
Cymbopogon flexuosus	Syzygium aromaticum	0.389	0.367
Cinnamomum verum	Melaleuca alternifolia	0.389	0.338
Santalum album	Ravensara aromatica	0.388	0.197
Santalum album	Cymbopogon martini	0.388	0.315
Ravensara aromatica	Hyssopus officinalis	0.388	0.21
Mentha spicata	Melaleuca cajuputii	0.388	0.207
Mentha spicata	Eugenia caryophyllus	0.388	0.312
Matricaria chamomilla	Melissa officinalis	0.388	0.221
Eucalyptus radiata	Aloysia triphylla	0.388	0.277
Eucalyptus globulus	Eucalyptus smithii	0.388	0.322
Cymbopogon nardus	Salvia officinalis	0.388	0.203
Thymus vulgaris	Melaleuca quinquenervia	0.387	0.328
Thymus satureioides	Thymus mastichina	0.387	0.25
Thujopsis dolabrata	Aloysia triphylla	0.387	0.243
Syzygium aromaticum	Thymus mastichina	0.387	0.377
Syzygium aromaticum	Mentha spicata	0.387	0.317
Salvia rosmarinus	Cymbopogon winterianus	0.387	0.276
Ravensara aromatica	Backhousia citriodora	0.387	0.213
Pogostemon cablin	Levisticum officinalis	0.387	0.236
Myroxylon balsamum	Juniperus virginiana	0.387	0.318
Mentha spicata	Pelargonium spp	0.387	0.177
Mentha spicata	Cinnamosma fragrans	0.387	0.206
Matricaria chamomilla	Laurus nobilis	0.387	0.259
Lindera umbellata	Thymus satureioides	0.387	0.229
Eucalyptus globulus	Melaleuca cajuputii	0.387	0.3
Eucalyptus globulus	Cinnamosma fragrans	0.387	0.299
Elettaria cardamomum	Eucalyptus smithii	0.387	0.294
Cymbopogon flexuosus	Thymus satureioides	0.387	0.241
Cinnamomum verum	Levisticum officinalis	0.387	0.35
Cedrelopsis grevei	Chamaecyparis obtusa	0.387	0.221
Artemisia dracunculus	Ledum groenlandicum	0.387	0.23
Trachyspermum ammi	Melaleuca quinquenervia	0.386	0.341
Thujopsis dolabrata	Eugenia caryophyllus	0.386	0.359
Salvia officinalis	Juniperus virginiana	0.386	0.196
Ravensara aromatica	Gaultheria procumbens	0.386	0.214
Myroxylon balsamum	Cymbopogon nardus	0.386	0.327
Mentha piperita	Copaifera officinalis	0.386	0.226
Melissa officinalis	Laurus nobilis	0.386	0.245
Matricaria recutita	Eugenia caryophyllus	0.386	0.354
Matricaria chamomilla	Achillea millefolium	0.386	0.213
Litsea cubeba	Aloysia triphylla	0.386	0.247
Elettaria cardamomum	Carum carvi	0.386	0.218
Cymbopogon winterianus	Lindera umbellata	0.386	0.264
Corymbia citriodora	Pelrgonium x	0.386	0.235
Cinnamomum verum	Cedrus atlantica	0.386	0.349
Santalum album	Commiphora myrrha	0.386	0.221
Thymus vulgaris	Cinnamomum cassia	0.385	0.421
Origanum majorana	Cymbopogon nardus	0.385	0.232
Mentha arvensis	Juniperus virginiana	0.385	0.301
Mentha arvensis	Cymbopogon nardus	0.385	0.309
Matricaria chamomilla	Eucalyptus polybractea	0.385	0.263
Matricaria chamomilla	Eucalyptus dives	0.385	0.232
Eucalyptus radiata	Pelargonium asperum	0.385	0.262
Eucalyptus radiata	Cinnamomum cassia	0.385	0.398
Cymbopogon flexuosus	Cymbopogon winterianus	0.385	0.277
Cinnamomum verum	Helichrysum italicum	0.385	0.318
Chamaecyparis obtusa	Ocimum basilicum	0.385	0.221
Aloysia triphylla	Matricaria recutita	0.385	0.239
Coriandrum sativum	Santalum austrocaledonicum	0.385	0.211
Cedrus atlantica	Pogostemon cablin	0.385	0.235
Zingiber officinale	Matricaria chamomilla	0.384	0.236
Thujopsis dolabrata	Syzygium aromaticum	0.384	0.365
Thujopsis dolabrata	Pelargonium asperum	0.384	0.229
Syzygium aromaticum	Matricaria recutita	0.384	0.36
Salvia officinalis	Mentha x	0.384	0.175
Origanum majorana	Ocimum tenuiflorum	0.384	0.31
Melissa officinalis	Eucalyptus polybractea	0.384	0.249
Melaleuca cajuputii	Elettaria cardamomum	0.384	0.272
Melaleuca alternifolia	Pogostemon cablin	0.384	0.226
Litsea cubeba	Eugenia caryophyllus	0.384	0.365
Elettaria cardamomum	Cinnamosma fragrans	0.384	0.272
Cymbopogon winterianus	Thymus mastichina	0.384	0.286
Commiphora myrrha	Hyssopus officinalis	0.384	0.235
Santalum album	Pelargonium graveolens	0.384	0.211
Thujopsis dolabrata	Melaleuca quinquenervia	0.383	0.27
Ravensara aromatica	Levisticum officinalis	0.383	0.217
Pelargonium graveolens	Hyssopus officinalis	0.383	0.224
Origanum majorana	Mentha x	0.383	0.201
Origanum majorana	Juniperus virginiana	0.383	0.225
Melissa officinalis	Eucalyptus dives	0.383	0.219
Matricaria chamomilla	Pelargonium spp	0.383	0.225
Litsea cubeba	Pelargonium asperum	0.383	0.233
Lavandula angustifolia	Salvia officinalis	0.383	0.173
Eucalyptus radiata	Citrus x	0.383	0.289
Eucalyptus dives	Laurus nobilis	0.383	0.256
Elettaria cardamomum	Anethum graveolens	0.383	0.219
Cymbopogon martini	Hyssopus officinalis	0.383	0.332
Corymbia citriodora	Aloysia triphylla	0.383	0.243
Backhousia citriodora	Commiphora myrrha	0.383	0.239
Achillea millefolium	Laurus nobilis	0.383	0.237
Lavandula angustifolia	Origanum majorana	0.383	0.2
Cananga odorata	Pogostemon cablin	0.383	0.216
Thymus vulgaris	Cymbopogon winterianus	0.382	0.333
Thujopsis dolabrata	Citrus x	0.382	0.254
Santalum album	Ledum groenlandicum	0.382	0.226
Pelargonium graveolens	Backhousia citriodora	0.382	0.228
Mentha piperita	Citrus aurantium	0.382	0.271
Melissa officinalis	Achillea millefolium	0.382	0.201
Matricaria recutita	Pelargonium asperum	0.382	0.225
Litsea cubeba	Melaleuca quinquenervia	0.382	0.275
Eucalyptus radiata	Melaleuca quinquenervia	0.382	0.306
Corymbia citriodora	Eugenia caryophyllus	0.382	0.36
Commiphora myrrha	Gaultheria procumbens	0.382	0.24
Citrus x	Litsea cubeba	0.382	0.259
Citrus bergamia	Salvia officinalis	0.382	0.205
Chamaecyparis obtusa	Artemisia dracunculus	0.382	0.23
Achillea millefolium	Eucalyptus polybractea	0.382	0.24
Zingiber officinale	Melissa officinalis	0.381	0.223
Trachyspermum ammi	Cinnamomum cassia	0.381	0.435
Syzygium aromaticum	Litsea cubeba	0.381	0.37
Pelargonium graveolens	Gaultheria procumbens	0.381	0.229
Mentha spicata	Carum carvi	0.381	0.164
Melissa officinalis	Eucalyptus smithii	0.381	0.268
Melaleuca alternifolia	Ravensara aromatica	0.381	0.207
Matricaria recutita	Melaleuca quinquenervia	0.381	0.266
Matricaria chamomilla	Eucalyptus smithii	0.381	0.283
Eucalyptus radiata	Thymus satureioides	0.381	0.272
Eucalyptus polybractea	Laurus nobilis	0.381	0.289
Cymbopogon martini	Backhousia citriodora	0.381	0.337
Citrus x	Matricaria recutita	0.381	0.25
Cedrus atlantica	Ravensara aromatica	0.381	0.216
Zingiber officinale	Laurus nobilis	0.381	0.261
Trachyspermum ammi	Cymbopogon winterianus	0.38	0.346
Thujopsis dolabrata	Thymus satureioides	0.38	0.238
Syzygium aromaticum	Corymbia citriodora	0.38	0.366
Pelargonium spp	Laurus nobilis	0.38	0.249
Myroxylon balsamum	Citrus bergamia	0.38	0.331
Melissa officinalis	Pelargonium spp	0.38	0.213
Hyssopus officinalis	Ledum groenlandicum	0.38	0.24
Eucalyptus globulus	Pelrgonium x	0.38	0.287
Eucalyptus dives	Eucalyptus polybractea	0.38	0.26
Cymbopogon martini	Gaultheria procumbens	0.38	0.338
Cymbopogon citratus	Inula graveolens	0.38	0.2
Corymbia citriodora	Pelargonium asperum	0.38	0.229
Cananga odorata	Cymbopogon martini	0.38	0.317
Achillea millefolium	Eucalyptus dives	0.38	0.211
Pelargonium spp	Eucalyptus polybractea	0.379	0.252
Litsea cubeba	Thymus satureioides	0.379	0.242
Corymbia citriodora	Melaleuca quinquenervia	0.379	0.271
Commiphora myrrha	Levisticum officinalis	0.379	0.243
Citrus bergamia	Mentha arvensis	0.379	0.313
Cinnamomum verum	Curcuma longa	0.379	0.356
Cananga odorata	Ravensara aromatica	0.379	0.198
Backhousia citriodora	Ledum groenlandicum	0.379	0.244
Achillea millefolium	Eucalyptus smithii	0.379	0.26
Zingiber officinale	Eucalyptus polybractea	0.378	0.265
Zingiber officinale	Eucalyptus dives	0.378	0.233
Zingiber officinale	Achillea millefolium	0.378	0.215
Thujopsis dolabrata	Cymbopogon winterianus	0.378	0.274
Pelargonium graveolens	Levisticum officinalis	0.378	0.232
Mentha spicata	Anethum graveolens	0.378	0.164
Melaleuca alternifolia	Cymbopogon martini	0.378	0.33
Matricaria recutita	Thymus satureioides	0.378	0.234
Matricaria chamomilla	Melaleuca cajuputii	0.378	0.261
Matricaria chamomilla	Cinnamosma fragrans	0.378	0.261
Matricaria chamomilla	Carum carvi	0.378	0.209
Gaultheria procumbens	Ledum groenlandicum	0.378	0.245
Curcuma longa	Pogostemon cablin	0.378	0.24
Citrus x	Corymbia citriodora	0.378	0.255
Cedrelopsis grevei	Cymbopogon nardus	0.378	0.246
Citrus bergamia	Origanum majorana	0.378	0.235
Pelargonium spp	Eucalyptus dives	0.377	0.222
Mentha spicata	Pelrgonium x	0.377	0.197
Melissa officinalis	Melaleuca cajuputii	0.377	0.248
Eucalyptus smithii	Eucalyptus dives	0.377	0.28
Eucalyptus radiata	Eugenia caryophyllus	0.377	0.398
Cymbopogon winterianus	Matricaria recutita	0.377	0.269
Cymbopogon winterianus	Litsea cubeba	0.377	0.279
Cedrus atlantica	Pelargonium graveolens	0.377	0.23
Cedrelopsis grevei	Mentha x	0.377	0.214
Cedrelopsis grevei	Lavandula angustifolia	0.377	0.212
Cedrelopsis grevei	Juniperus virginiana	0.377	0.238
Carum carvi	Laurus nobilis	0.377	0.232
Cananga odorata	Commiphora myrrha	0.377	0.222
Melaleuca alternifolia	Commiphora myrrha	0.377	0.232
Cedrus atlantica	Commiphora myrrha	0.377	0.241
Zingiber officinale	Pelargonium spp	0.376	0.227
Thymus vulgaris	Eugenia caryophyllus	0.376	0.422
Santalum album	Chamaecyparis obtusa	0.376	0.226
Pelargonium spp	Achillea millefolium	0.376	0.205
Mentha piperita	Boswellia sacra	0.376	0.268
Melissa officinalis	Cinnamosma fragrans	0.376	0.247
Melissa officinalis	Cinnamomum cassia	0.376	0.364
Eucalyptus smithii	Laurus nobilis	0.376	0.31
Eucalyptus radiata	Cymbopogon winterianus	0.376	0.309
Eucalyptus globulus	Aloysia triphylla	0.376	0.297
Elettaria cardamomum	Pelrgonium x	0.376	0.26
Cymbopogon nardus	Ocimum basilicum	0.376	0.246
Cymbopogon martini	Levisticum officinalis	0.376	0.342
Cymbopogon citratus	Cistus ladaniferus	0.376	0.197
Corymbia citriodora	Thymus satureioides	0.376	0.238
Cinnamomum cassia	Achillea millefolium	0.376	0.354
Melaleuca alternifolia	Pelargonium graveolens	0.376	0.222
Zingiber officinale	Eucalyptus smithii	0.375	0.285
Salvia officinalis	Santalum austrocaledonicum	0.375	0.206
Pelargonium spp	Eucalyptus smithii	0.375	0.272
Ocimum basilicum	Mentha x	0.375	0.214
Myroxylon balsamum	Santalum austrocaledonicum	0.375	0.331
Mentha spicata	Aloysia triphylla	0.375	0.204
Matricaria chamomilla	Anethum graveolens	0.375	0.21
Leptospermum petersonii	Illicium verum	0.375	0.205
Ledum groenlandicum	Levisticum officinalis	0.375	0.248
Juniperus virginiana	Ocimum basilicum	0.375	0.239
Elettaria cardamomum	Cinnamomum cassia	0.375	0.392
Daucus carota	Leptospermum petersonii	0.375	0.195
Curcuma longa	Ravensara aromatica	0.375	0.221
Chamaecyparis obtusa	Hyssopus officinalis	0.375	0.24
Cedrus atlantica	Cymbopogon martini	0.375	0.34
Cedrelopsis grevei	Ocimum tenuiflorum	0.375	0.326
Carum carvi	Eucalyptus polybractea	0.375	0.236
Lavandula angustifolia	Ocimum basilicum	0.375	0.213
Cananga odorata	Pelargonium graveolens	0.375	0.213
Thymus vulgaris	Syzygium aromaticum	0.374	0.427
Pogostemon cablin	Helichrysum italicum	0.374	0.209
Mentha spicata	Melaleuca quinquenervia	0.374	0.228
Melissa officinalis	Carum carvi	0.374	0.197
Melaleuca cajuputii	Laurus nobilis	0.374	0.288
Melaleuca cajuputii	Achillea millefolium	0.374	0.239
Eucalyptus smithii	Eucalyptus polybractea	0.374	0.314
Eucalyptus radiata	Syzygium aromaticum	0.374	0.403
Eucalyptus globulus	Pelargonium asperum	0.374	0.281
Cymbopogon winterianus	Corymbia citriodora	0.374	0.274
Cinnamosma fragrans	Laurus nobilis	0.374	0.287
Cinnamosma fragrans	Achillea millefolium	0.374	0.239
Anethum graveolens	Laurus nobilis	0.374	0.233
Trachyspermum ammi	Ravensara aromatica	0.373	0.298
Trachyspermum ammi	Eugenia caryophyllus	0.373	0.435
Thymus vulgaris	Ravensara aromatica	0.373	0.286
Thymus vulgaris	Pogostemon cablin	0.373	0.308
Salvia rosmarinus	Pogostemon cablin	0.373	0.253
Ocimum basilicum	Ocimum tenuiflorum	0.373	0.327
Mentha arvensis	Santalum austrocaledonicum	0.373	0.314
Melaleuca cajuputii	Eucalyptus dives	0.373	0.259
Melaleuca alternifolia	Ledum groenlandicum	0.373	0.237
Matricaria chamomilla	Cinnamomum cassia	0.373	0.38
Cymbopogon martini	Helichrysum italicum	0.373	0.308
Cinnamosma fragrans	Eucalyptus dives	0.373	0.258
Cinnamomum verum	Lindera umbellata	0.373	0.358
Chamaecyparis obtusa	Gaultheria procumbens	0.373	0.245
Chamaecyparis obtusa	Backhousia citriodora	0.373	0.244
Cedrus atlantica	Ledum groenlandicum	0.373	0.247
Carum carvi	Eucalyptus smithii	0.373	0.254
Cananga odorata	Ledum groenlandicum	0.373	0.227
Artemisia dracunculus	Mentha x	0.373	0.223
Aloysia triphylla	Elettaria cardamomum	0.373	0.269
Trachyspermum ammi	Pogostemon cablin	0.372	0.321
Pogostemon cablin	Thymus mastichina	0.372	0.262
Pogostemon cablin	Lindera umbellata	0.372	0.241
Origanum majorana	Santalum austrocaledonicum	0.372	0.236
Myroxylon balsamum	Copaifera officinalis	0.372	0.275
Melaleuca cajuputii	Eucalyptus polybractea	0.372	0.292
Leptospermum petersonii	Foeniculum vulgare	0.372	0.207
Juniperus virginiana	Artemisia dracunculus	0.372	0.248
Cymbopogon nardus	Artemisia dracunculus	0.372	0.256
Cymbopogon flexuosus	Pogostemon cablin	0.372	0.253
Citrus x	Mentha spicata	0.372	0.213
Cedrelopsis grevei	Citrus bergamia	0.372	0.249
Carum carvi	Eucalyptus dives	0.372	0.207
Carum carvi	Cinnamomum cassia	0.372	0.349
Anethum graveolens	Eucalyptus polybractea	0.372	0.237
Lavandula angustifolia	Artemisia dracunculus	0.372	0.221
Zingiber officinale	Melaleuca cajuputii	0.371	0.263
Zingiber officinale	Cinnamosma fragrans	0.371	0.263
Zingiber officinale	Carum carvi	0.371	0.211
Salvia rosmarinus	Ravensara aromatica	0.371	0.233
Pelargonium spp	Melaleuca cajuputii	0.371	0.252
Melissa officinalis	Anethum graveolens	0.371	0.198
Curcuma longa	Commiphora myrrha	0.371	0.247
Citrus x	Eucalyptus globulus	0.371	0.309
Citrus aurantium	Coriandrum sativum	0.371	0.206
Cinnamosma fragrans	Eucalyptus polybractea	0.371	0.291
Cinnamomum verum	Salvia rosmarinus	0.371	0.372
Carum carvi	Achillea millefolium	0.371	0.19
Trachyspermum ammi	Syzygium aromaticum	0.37	0.441
Ravensara aromatica	Thymus mastichina	0.37	0.242
Pelargonium spp	Cinnamosma fragrans	0.37	0.251
Pelargonium spp	Cinnamomum cassia	0.37	0.369
Mentha spicata	Pelargonium asperum	0.37	0.192
Matricaria chamomilla	Pelrgonium x	0.37	0.249
Eucalyptus globulus	Thymus satureioides	0.37	0.291
Elettaria cardamomum	Pelargonium asperum	0.37	0.254
Cymbopogon winterianus	Mentha spicata	0.37	0.232
Curcuma longa	Pelargonium graveolens	0.37	0.236
Chamaecyparis obtusa	Levisticum officinalis	0.37	0.248
Anethum graveolens	Eucalyptus smithii	0.37	0.255
Anethum graveolens	Eucalyptus dives	0.37	0.207
Ravensara aromatica	Lindera umbellata	0.369	0.221
Ravensara aromatica	Helichrysum italicum	0.369	0.191
Pelargonium spp	Carum carvi	0.369	0.201
Mentha arvensis	Ocimum tenuiflorum	0.369	0.396
Eucalyptus globulus	Melaleuca quinquenervia	0.369	0.327
Eucalyptus globulus	Cinnamomum cassia	0.369	0.422
Cymbopogon flexuosus	Ravensara aromatica	0.369	0.233
Citrus bergamia	Ocimum basilicum	0.369	0.249
Cinnamomum verum	Cymbopogon flexuosus	0.369	0.372
Cinnamomum cassia	Eucalyptus dives	0.369	0.377
Cinnamomum cassia	Anethum graveolens	0.369	0.35
Zingiber officinale	Anethum graveolens	0.368	0.212
Mentha arvensis	Copaifera officinalis	0.368	0.258
Melissa officinalis	Pelrgonium x	0.368	0.236
Melaleuca cajuputii	Eucalyptus smithii	0.368	0.313
Melaleuca cajuputii	Carum carvi	0.368	0.234
Melaleuca alternifolia	Chamaecyparis obtusa	0.368	0.238
Leptospermum petersonii	Salvia sclarea	0.368	0.201
Elettaria cardamomum	Melaleuca quinquenervia	0.368	0.298
Curcuma longa	Cymbopogon martini	0.368	0.347
Copaifera officinalis	Coriandrum sativum	0.368	0.167
Citrus x	Elettaria cardamomum	0.368	0.281
Cedrus atlantica	Chamaecyparis obtusa	0.368	0.247
Artemisia dracunculus	Ocimum tenuiflorum	0.368	0.338
Anethum graveolens	Achillea millefolium	0.368	0.19
Santalum album	Mentha x	0.367	0.219
Santalum album	Cymbopogon nardus	0.367	0.252
Myroxylon balsamum	Ocimum tenuiflorum	0.367	0.414
Mentha spicata	Thymus satureioides	0.367	0.199
Helichrysum italicum	Commiphora myrrha	0.367	0.215
Curcuma longa	Ledum groenlandicum	0.367	0.252
Cinnamosma fragrans	Eucalyptus smithii	0.367	0.313
Carum carvi	Cinnamosma fragrans	0.367	0.233
Cananga odorata	Chamaecyparis obtusa	0.367	0.227
Santalum album	Lavandula angustifolia	0.367	0.217
Zingiber officinale	Cinnamomum cassia	0.366	0.383
Trachyspermum ammi	Pelargonium graveolens	0.366	0.316
Thymus vulgaris	Pelargonium graveolens	0.366	0.303
Santalum album	Juniperus virginiana	0.366	0.244
Salvia rosmarinus	Commiphora myrrha	0.366	0.261
Pelrgonium x	Laurus nobilis	0.366	0.275
Pelargonium spp	Anethum graveolens	0.366	0.202
Melissa officinalis	Eugenia caryophyllus	0.366	0.363
Matricaria chamomilla	Aloysia triphylla	0.366	0.258
Hyssopus officinalis	Mentha x	0.366	0.233
Elettaria cardamomum	Thymus satureioides	0.366	0.264
Elettaria cardamomum	Eugenia caryophyllus	0.366	0.391
Citrus bergamia	Artemisia dracunculus	0.366	0.259
Cinnamomum verum	Thymus mastichina	0.366	0.383
Cedrelopsis grevei	Santalum austrocaledonicum	0.366	0.249
Achillea millefolium	Eugenia caryophyllus	0.366	0.353
Pelargonium graveolens	Salvia rosmarinus	0.366	0.249
Thymus vulgaris	Commiphora myrrha	0.365	0.316
Pelrgonium x	Eucalyptus dives	0.365	0.246
Pelrgonium x	Achillea millefolium	0.365	0.228
Melissa officinalis	Aloysia triphylla	0.365	0.244
Melaleuca cajuputii	Cinnamosma fragrans	0.365	0.29
Melaleuca cajuputii	Anethum graveolens	0.365	0.235
Lindera umbellata	Commiphora myrrha	0.365	0.248
Eucalyptus radiata	Pogostemon cablin	0.365	0.285
Cymbopogon nardus	Hyssopus officinalis	0.365	0.267
Cinnamomum verum	Mentha spicata	0.365	0.32
Backhousia citriodora	Mentha x	0.365	0.236
Lavandula angustifolia	Hyssopus officinalis	0.365	0.231
Pelargonium graveolens	Helichrysum italicum	0.365	0.205
Trachyspermum ammi	Commiphora myrrha	0.364	0.329
Thujopsis dolabrata	Pogostemon cablin	0.364	0.25
Syzygium aromaticum	Melissa officinalis	0.364	0.368
Syzygium aromaticum	Achillea millefolium	0.364	0.359
Santalum austrocaledonicum	Ocimum basilicum	0.364	0.25
Santalum album	Ocimum tenuiflorum	0.364	0.333
Pelrgonium x	Eucalyptus polybractea	0.364	0.279
Pelargonium graveolens	Thymus mastichina	0.364	0.258
Pelargonium graveolens	Lindera umbellata	0.364	0.237
Pelargonium graveolens	Cymbopogon flexuosus	0.364	0.249
Matricaria chamomilla	Pelargonium asperum	0.364	0.243
Matricaria chamomilla	Eugenia caryophyllus	0.364	0.38
Lavandula angustifolia	Backhousia citriodora	0.364	0.235
Juniperus virginiana	Hyssopus officinalis	0.364	0.259
Gaultheria procumbens	Mentha x	0.364	0.238
Eucalyptus radiata	Ravensara aromatica	0.364	0.264
Cymbopogon winterianus	Eucalyptus globulus	0.364	0.331
Cymbopogon flexuosus	Commiphora myrrha	0.364	0.26
Commiphora myrrha	Thymus mastichina	0.364	0.27
Cinnamosma fragrans	Anethum graveolens	0.364	0.234
Boswellia sacra	Coriandrum sativum	0.364	0.202
Zingiber officinale	Pelrgonium x	0.363	0.251
Syzygium aromaticum	Elettaria cardamomum	0.363	0.397
Pogostemon cablin	Matricaria recutita	0.363	0.246
Pogostemon cablin	Litsea cubeba	0.363	0.255
Pelargonium spp	Pelrgonium x	0.363	0.24
Myroxylon balsamum	Citrus aurantium	0.363	0.327
Lavandula angustifolia	Gaultheria procumbens	0.363	0.236
Helichrysum italicum	Ledum groenlandicum	0.363	0.22
Cymbopogon nardus	Gaultheria procumbens	0.363	0.272
Cymbopogon martini	Lindera umbellata	0.363	0.349
Cinnamomum verum	Thujopsis dolabrata	0.363	0.37
Cinnamomum verum	Matricaria recutita	0.363	0.365
Backhousia citriodora	Juniperus virginiana	0.363	0.263
Backhousia citriodora	Cymbopogon nardus	0.363	0.271
Aloysia triphylla	Laurus nobilis	0.363	0.284
Salvia rosmarinus	Ledum groenlandicum	0.362	0.266
Salvia rosmarinus	Cymbopogon martini	0.362	0.362
Matricaria chamomilla	Melaleuca quinquenervia	0.362	0.287
Gaultheria procumbens	Juniperus virginiana	0.362	0.264
Cymbopogon winterianus	Elettaria cardamomum	0.362	0.302
Curcuma longa	Chamaecyparis obtusa	0.362	0.252
Citrus x	Matricaria chamomilla	0.362	0.27
Carum carvi	Eugenia caryophyllus	0.362	0.348
Aloysia triphylla	Eucalyptus dives	0.362	0.255
Aloysia triphylla	Achillea millefolium	0.362	0.236
Thujopsis dolabrata	Ravensara aromatica	0.361	0.23
Syzygium aromaticum	Matricaria chamomilla	0.361	0.385
Ravensara aromatica	Litsea cubeba	0.361	0.235
Pelargonium spp	Eugenia caryophyllus	0.361	0.368
Pelargonium asperum	Laurus nobilis	0.361	0.269
Mentha x	Levisticum officinalis	0.361	0.24
Melissa officinalis	Pelargonium asperum	0.361	0.23
Melissa officinalis	Melaleuca quinquenervia	0.361	0.272
Lindera umbellata	Ledum groenlandicum	0.361	0.253
Eucalyptus globulus	Eugenia caryophyllus	0.361	0.422
Citrus x	Melissa officinalis	0.361	0.255
Citrus aurantium	Salvia officinalis	0.361	0.201
Citrus aurantium	Mentha arvensis	0.361	0.309
Cinnamomum verum	Litsea cubeba	0.361	0.375
Cinnamomum cassia	Laurus nobilis	0.361	0.411
Carum carvi	Anethum graveolens	0.361	0.187
Aloysia triphylla	Eucalyptus polybractea	0.361	0.288
Santalum album	Citrus bergamia	0.361	0.255
Zingiber officinale	Aloysia triphylla	0.36	0.26
Thymus vulgaris	Ledum groenlandicum	0.36	0.322
Thymus mastichina	Ledum groenlandicum	0.36	0.275
Syzygium aromaticum	Carum carvi	0.36	0.353
Santalum austrocaledonicum	Artemisia dracunculus	0.36	0.26
Ravensara aromatica	Matricaria recutita	0.36	0.226
Pogostemon cablin	Corymbia citriodora	0.36	0.251
Pelrgonium x	Eucalyptus smithii	0.36	0.3
Matricaria chamomilla	Thymus satureioides	0.36	0.253
Lavandula angustifolia	Levisticum officinalis	0.36	0.238
Eucalyptus dives	Eugenia caryophyllus	0.36	0.376
Cymbopogon flexuosus	Ledum groenlandicum	0.36	0.266
Cinnamomum verum	Corymbia citriodora	0.36	0.371
Trachyspermum ammi	Ledum groenlandicum	0.359	0.335
Syzygium aromaticum	Pelargonium spp	0.359	0.374
Pelargonium spp	Aloysia triphylla	0.359	0.248
Pelargonium asperum	Eucalyptus polybractea	0.359	0.272
Pelargonium asperum	Eucalyptus dives	0.359	0.24
Melaleuca quinquenervia	Achillea millefolium	0.359	0.263
Juniperus virginiana	Levisticum officinalis	0.359	0.267
Hyssopus officinalis	Ocimum tenuiflorum	0.359	0.351
Cymbopogon nardus	Levisticum officinalis	0.359	0.275
Cymbopogon flexuosus	Cymbopogon martini	0.359	0.364
Citrus bergamia	Hyssopus officinalis	0.359	0.27
Cedrus atlantica	Mentha x	0.359	0.239
Anethum graveolens	Eugenia caryophyllus	0.359	0.349
Cedrus atlantica	Lavandula angustifolia	0.359	0.237
Syzygium aromaticum	Eucalyptus dives	0.358	0.382
Syzygium aromaticum	Anethum graveolens	0.358	0.354
Pelargonium graveolens	Eucalyptus radiata	0.358	0.28
Pelargonium asperum	Achillea millefolium	0.358	0.222
Origanum majorana	Copaifera officinalis	0.358	0.19
Origanum majorana	Citrus aurantium	0.358	0.23
Melissa officinalis	Thymus satureioides	0.358	0.239
Melaleuca quinquenervia	Eucalyptus dives	0.358	0.284
Melaleuca alternifolia	Mentha x	0.358	0.23
Melaleuca alternifolia	Juniperus virginiana	0.358	0.256
Melaleuca alternifolia	Cymbopogon nardus	0.358	0.264
Eucalyptus radiata	Commiphora myrrha	0.358	0.293
Daucus carota	Mentha piperita	0.358	0.293
Citrus x	Laurus nobilis	0.358	0.297
Citrus x	Achillea millefolium	0.358	0.247
Cinnamomum cassia	Eucalyptus polybractea	0.358	0.416
Chamaecyparis obtusa	Helichrysum italicum	0.358	0.22
Cedrus atlantica	Cymbopogon nardus	0.358	0.274
Carum carvi	Pelrgonium x	0.358	0.223
Cananga odorata	Mentha x	0.358	0.22
Cananga odorata	Cymbopogon nardus	0.358	0.253
Lavandula angustifolia	Melaleuca alternifolia	0.358	0.228
Eucalyptus globulus	Syzygium aromaticum	0.358	0.427
Zingiber officinale	Pelargonium asperum	0.357	0.245
Zingiber officinale	Eugenia caryophyllus	0.357	0.383
Thujopsis dolabrata	Pelargonium graveolens	0.357	0.246
Thujopsis dolabrata	Commiphora myrrha	0.357	0.257
Salvia rosmarinus	Chamaecyparis obtusa	0.357	0.266
Salvia officinalis	Copaifera officinalis	0.357	0.164
Myroxylon balsamum	Boswellia sacra	0.357	0.324
Mentha piperita	Illicium verum	0.357	0.305
Melaleuca quinquenervia	Laurus nobilis	0.357	0.315
Melaleuca cajuputii	Pelrgonium x	0.357	0.278
Leptospermum petersonii	Inula graveolens	0.357	0.214
Cymbopogon winterianus	Melissa officinalis	0.357	0.275
Cymbopogon winterianus	Matricaria chamomilla	0.357	0.291
Cymbopogon martini	Thymus mastichina	0.357	0.373
Corymbia citriodora	Ravensara aromatica	0.357	0.231
Citrus x	Eucalyptus dives	0.357	0.267
Citrus bergamia	Backhousia citriodora	0.357	0.274
Cinnamosma fragrans	Pelrgonium x	0.357	0.277
[truncated: 1,407 more rows]
